# Supplementary material for: Comprehensive characterization of extracellular vesicles produced by environmental (Neff) and clinical (T4) strains of Acanthamoeba castellanii
Source: mSystems. 2024 May 8;9(6):e01226-23. doi: 10.1128/msystems.01226-23 (PMC11237502; doi:10.1128/msystems.01226-23)
Supplement: Table S1 — Proteins detected by proteomics analysis in the EVs of Neff and T4 strains of A. castellanii. [file msystems.01226-23-s0006.xlsx]

## Sheet: Data_processed_with_stats (2)
Uniprot	Protein	neff_p_1	neff_p_2	neff_p_3	t4_p_1	t4_p_2	t4_p_3	Neff_mean	T4_mean	T4_vs_Neff_Ttest_p	log(T4/Neff)	only detected in Neff	Only detected in T4
L8GSP2	Uncharacterized protein	4.57917	2.91751	4.62242	-4.22923	-6.14345	-6.88751	4.0397	-5.7534	0.00090409	-9.7931	+
L8H3U6	Uncharacterized protein	4.86532	4.2407	4.9034	-7.38986	-2.87579	-4.92791	4.66981	-5.06452	0.0155072	-9.73433	+
L8H225	Uncharacterized protein	2.74016	0.906332	2.91301	-4.95139	-6.99836	-5.10921	2.1865	-5.68632	0.00102239	-7.87282	+
L8GUQ6	Uncharacterized protein	1.43786	2.40146	2.32936	-5.96295	-4.96383	-6.49164	2.05623	-5.80614	0.000276232	-7.86237	+
L8GGY0;L8GK11	Uncharacterized protein;Uncharacterized protein	1.28955	0.795733	1.48713	-7.28557	-5.72566	-5.82	1.1908	-6.27708	0.00157126	-7.46788	+
L8HBA1;L8GWA3	Beta_helix domain-containing protein;Beta_helix domain-containing protein	0.352597	0.896247	1.36921	-4.76749	-8.22956	-4.91725	0.872685	-5.97143	0.0206151	-6.84412	+
L8GHF1	DUF1084 domain-containing protein	1.88189	1.05528	1.96591	-3.56368	-5.76381	-6.0847	1.63436	-5.13739	0.00732154	-6.77176	+
L8GJC3	Uncharacterized protein	2.99317	1.54212	1.79993	-4.25478	-1.70967	-7.25592	2.11174	-4.40679	0.0468279	-6.51853	+
L8H505	Hydroxylamine reductase	0.243404	1.15048	1.29685	-4.76357	-8.60544	-3.41997	0.896911	-5.59633	0.0474189	-6.49324	+
L8GGX2	Uncharacterized protein	1.0105	0.962895	0.36229	-7.3496	-3.84022	-5.28024	0.778561	-5.49002	0.0217471	-6.26858	+
L8GP76	Uncharacterized protein	1.67234	0.725201	2.05877	-3.91889	-5.50711	-4.91602	1.48544	-4.78068	0.000570815	-6.26611	+
L8GNC7;L8HEV8	Uncharacterized protein;Uncharacterized protein	-1.18684	-1.09171	0.809512	-8.71654	-3.37527	-6.78032	-0.489679	-6.29071	0.049466	-5.80103	+
L8GTD5	Fbox domain containing protein (Fragment)	0.516998	-1.39989	0.0327003	-6.61784	-4.5363	-6.87827	-0.283397	-6.0108	0.00441492	-5.72741	+
L8H5U2	Serine/threonine protein kinase	1.04992	-0.327044	0.497375	-4.8241	-5.32041	-5.73276	0.40675	-5.29242	0.000631847	-5.69917	+
L8HHU8	Universal stress domain containing protein	-0.835308	-0.193003	-0.498178	-5.36435	-6.03289	-7.01249	-0.50883	-6.13658	0.00307768	-5.62775	+
L8H1M6	Uncharacterized protein	0.632866	0.876863	0.0846594	-5.78081	-5.74688	-3.32079	0.531463	-4.94949	0.0155357	-5.48096	+
L8HI75;L8HDG4	Uncharacterized protein;Uncharacterized protein	1.08219	1.94121	1.65555	-4.06757	-2.90403	-4.58159	1.55965	-3.85106	0.00240991	-5.41071	+
L8GEJ3	Uncharacterized protein	0.138989	0.480684	0.377992	-4.77943	-4.27591	-6.03204	0.332555	-5.02913	0.00756791	-5.36168	+
L8GYC3	Rab1, putative	0.4968	-0.582335	-0.0677805	-5.73344	-2.87714	-7.49694	-0.0511052	-5.36917	0.0520636	-5.31807	+
L8GR77	Peptidyl-prolyl cis-trans isomerase	0.558392	0.296771	0.821741	-3.63082	-4.63005	-4.93061	0.558968	-4.39716	0.00259192	-4.95613	+
L8GTN6	Catalase	-2.97149	2.56282	-3.78088	-5.55816	-5.72275	-7.52814	-1.39652	-6.26968	0.123949	-4.87317	+
L8GPX1	Ubox domain containing protein	-1.41102	-4.32768	-1.07973	-6.83149	-6.90303	-7.35855	-2.27281	-7.03102	0.0409521	-4.75821	+
L8GIX3	Uncharacterized protein	2.31277	-2.43816	2.78828	-4.51109	-2.59705	-4.40437	0.887633	-3.8375	0.0913469	-4.72514	+
L8HAM9	Serine/threonine protein kinase, putative	-0.460431	-1.40969	-0.238816	-5.3661	-6.0861	-4.6066	-0.702978	-5.35294	0.00128499	-4.64996	+
L8GDC5	Ubiquitin interaction motif domain containing protein	0.498447	0.134103	-5.48338	-6.64047	-6.51596	-5.63279	-1.61694	-6.26307	0.13502	-4.64613	+
L8GPM0;L8GQJ1	Uncharacterized protein;Uncharacterized protein (Fragment)	0.0763456	0.516523	-0.428929	-4.26792	-4.86769	-4.53694	0.0546464	-4.55752	0.000383788	-4.61216	+
L8HBU2	Methyltransferase, FkbM subfamily protein	-3.27595	1.52296	-4.76647	-7.81611	-5.97692	-6.37075	-2.17315	-6.72126	0.12944	-4.54811	+
L8GFX9	Cofilin/tropomyosin-type actin-binding protein	0.0764835	-0.960847	0.38455	-5.27678	-4.50823	-4.31334	-0.166604	-4.69945	0.00127544	-4.53285	+
L8GHJ3	Alkaline phosphatase	-0.840373	1.48027	-1.2809	-3.92649	-4.75725	-5.20455	-0.213669	-4.62943	0.0220075	-4.41576	+
L8HJC1	RNA recognition motif domain containing protein	-0.610103	-0.857286	-0.426815	-4.00427	-6.13564	-4.99403	-0.631401	-5.04465	0.0158889	-4.41325	+
L8GW52	Dynamin domain containing protein	-1.44971	-0.157306	-5.36422	-5.75738	-6.39934	-7.98483	-2.32375	-6.71385	0.0909927	-4.39011	+
L8H2W6	Golgi family protein, putative	-1.12723	-0.295103	-3.85206	-7.76663	-4.01945	-6.63967	-1.75813	-6.14192	0.0470176	-4.38379	+
L8GWM5	NAD nucleotidase, putative	-0.158193	-0.773882	-0.400961	-5.30664	-3.46636	-5.67656	-0.444345	-4.81652	0.01825	-4.37218	+
L8HLS8	Peroxiredoxin, putative	-0.880342	-2.46897	-1.99933	-6.49298	-5.77583	-5.72701	-1.78288	-5.99861	0.00406718	-4.21573	+
L8HB05	Carbon-monoxide oxygenase, putative	0.11584	-1.3548	-1.37004	-4.64581	-6.53447	-3.97798	-0.869668	-5.05275	0.0145267	-4.18308	+
L8H7E1	Synapsin, ATP binding domain containing protein	-1.52018	-2.27701	-1.23336	-4.56226	-6.49277	-6.24872	-1.67685	-5.76792	0.00942386	-4.09107	+
L8H4R1	Omethyltransferase	-2.29865	0.413079	-3.20307	-4.44363	-6.20514	-6.41679	-1.69621	-5.68852	0.0457541	-3.99231	+
L8GGV8	Serine/threonine kinase	-0.596965	-1.32504	-0.605435	-5.60358	-3.27273	-5.62482	-0.842478	-4.83371	0.0275504	-3.99123	+
L8GFJ6	Uncharacterized protein	-1.20286	-1.29663	-1.61723	-7.66368	-3.49254	-4.78231	-1.37224	-5.31285	0.0840441	-3.94061	+
L8H1A7	Uncharacterized protein	-1.37963	-2.72347	-2.22821	-5.7846	-5.45407	-6.84179	-2.11044	-6.02682	0.00244406	-3.91638	+
L8H484	Transmembrane emp24 protein transport domain containing 9 isoform 3, putative	-1.89454	0.459315	-3.68992	-7.79724	-2.08034	-6.89528	-1.70838	-5.59095	0.154057	-3.88257	+
L8H9M9	Tetratricopeptide repeat domain containing protein	-1.83225	-2.67365	-2.59097	-6.45855	-5.62475	-6.57786	-2.36563	-6.22039	0.000702339	-3.85476	+
L8H3R6	Cyst specific protein, putative	-5.57108	-0.635685	-0.860404	-6.96543	-6.19351	-5.2958	-2.35572	-6.15158	0.132892	-3.79585	+
L8HI45	Uncharacterized protein	-2.02961	-2.05649	-2.16415	-7.55509	-6.01754	-4.01679	-2.08342	-5.86314	0.0660042	-3.77973	+
L8GZD8	Protein kinase domain containing protein	-0.974719	-0.660892	-0.707185	-3.14669	-6.00401	-4.4902	-0.780932	-4.54697	0.0431129	-3.76604	+
L8HKE0	TBC domain containing protein	-1.68212	-2.16568	-1.32494	-5.40647	-5.67386	-5.25282	-1.72425	-5.44438	0.000918636	-3.72014	+
L8GIQ2	Fibrillarin, putative	-1.84118	-1.67194	-1.89623	-6.07626	-6.0861	-4.23412	-1.80311	-5.4655	0.0259413	-3.66238	+
L8GTZ4	Ubox domain containing protein	-0.526822	-1.17101	-1.13186	-5.41107	-4.34348	-4.04116	-0.943232	-4.59857	0.00456588	-3.65533	+
L8GKE4	Uncharacterized protein	-1.40702	-1.10441	-1.16254	-5.93368	-3.22326	-5.4817	-1.22466	-4.87955	0.0472543	-3.65489	+
L8HKG5;L8HAE1	Phosphoenolpyruvate carboxykinase;Phosphoenolpyruvate carboxykinase	-2.14571	-2.02588	-1.90882	-5.69859	-6.60577	-4.70309	-2.0268	-5.66915	0.0206633	-3.64235	+
L8H177	Uncharacterized protein	-1.46723	-0.528769	-0.576921	-4.97306	-4.02333	-4.17407	-0.857639	-4.39015	0.001142	-3.53251	+
L8GJM0	CBS domain containing protein	-2.70902	0.275052	-1.09036	-3.23836	-4.7362	-6.09449	-1.17478	-4.68969	0.0422688	-3.51491	+
L8HJC4	RhoGAP domain containing protein	-2.33617	-3.93907	-2.92643	-7.46557	-6.69242	-5.47607	-3.06722	-6.54468	0.0105481	-3.47746	+
L8H3G5	ADPribosylation factor, putative	0	-1.02835	-0.50932	-4.60843	-3.65181	-3.53801	-0.512556	-3.93275	0.00173842	-3.42019	+
L8GSP9	Serine/threonine kinase	-4.61432	-1.38183	-0.885053	-6.49935	-5.27654	-5.31226	-2.29373	-5.69605	0.0878588	-3.40231	+
L8GDX1	Lipase	-0.835178	-1.34512	-0.679561	-4.97106	-3.70528	-4.2224	-0.953288	-4.29958	0.0036351	-3.34629	+
L8GC39	Transferrin receptor family dimerization domain containing protein	-2.38073	-0.879278	-2.69492	-3.66593	-5.91708	-6.21415	-1.98498	-5.26572	0.0340415	-3.28074	+
L8HH54	Villin headpiece domain containing protein	-3.00063	-2.89277	-2.4824	-8.1401	-4.64823	-5.24614	-2.79193	-6.01149	0.0932425	-3.21956	+
L8GSQ9	Peptidase S8 and S53 subtilisin kexin sedolisin, putative	-1.3289	-3.40507	-2.71776	-4.66464	-6.61812	-5.74982	-2.48391	-5.67753	0.0186883	-3.19362	+
L8GQZ7	Aldo/keto reductase	-1.6469	-2.00693	-2.34406	-4.9017	-5.12267	-5.32601	-1.9993	-5.11679	0.000564403	-3.1175	+
L8GY33;L8GX65	Coated vesicle membrane protein;Uncharacterized protein	-2.33181	0.407972	-4.10552	-5.57335	-4.76524	-5.04307	-2.00979	-5.12722	0.136739	-3.11743	+
L8HAH7	Synapsin, ATP binding domain containing protein	-2.21328	-2.93859	-2.26745	-5.78827	-6.01713	-4.93669	-2.47311	-5.58069	0.002296	-3.10759	+
L8H2Q6	Uncharacterized protein	-0.994155	-0.508706	-4.12838	-7.18027	-3.66587	-4.07893	-1.87708	-4.97502	0.1226	-3.09794	+
L8GTU9	Uncharacterized protein	-0.113093	-0.965377	-6.43581	-5.00694	-7.33847	-4.41979	-2.50476	-5.5884	0.257599	-3.08364	+
L8GDZ5	Uncharacterized protein	-1.32456	-1.3669	-1.57615	-4.98409	-4.0694	-4.45166	-1.42254	-4.50172	0.00442641	-3.07918	+
L8H2N3	Transmembrane 9 superfamily member	-4.73441	0.659662	-2.58571	-6.41898	-3.83095	-5.59213	-2.22015	-5.28069	0.180731	-3.06053	+
L8GRX5	Uncharacterized protein	-1.93508	-2.592	-1.47067	-5.18413	-6.97319	-2.69817	-1.99925	-4.95183	0.132374	-2.95258	+
L8GKP7	GON domain-containing protein	-2.36466	-2.46272	-1.29102	-4.33032	-5.20628	-5.23603	-2.03947	-4.92421	0.00449782	-2.88474	+
L8GFK9	Non-specific protein-tyrosine kinase	-1.25592	-4.55359	-1.24671	-3.69258	-5.6013	-6.3854	-2.35207	-5.22643	0.108782	-2.87435	+
L8GUP0	Glycoprotein, synaptic 2 family protein	0.0695067	-1.22474	-5.34002	-5.59892	-3.4268	-6.05675	-2.16508	-5.02749	0.216159	-2.86241	+
L8GZL4	Uncharacterized protein	-0.793777	-5.67525	-1.11875	-5.41033	-6.28982	-4.42328	-2.52926	-5.37448	0.205675	-2.84522	+
L8HEL3	F_actin_bund_C domain-containing protein	-1.86541	-2.22565	-1.01601	-3.34279	-5.52485	-4.75649	-1.70236	-4.54138	0.0279451	-2.83902	+
L8HGQ9	Aldehyde dehydrogenase	-5.25355	1.00302	-4.71855	-6.43364	-5.94785	-5.10327	-2.98969	-5.82825	0.290487	-2.83856	+
L8GLJ8	Lung seven transmembrane receptor protein	-0.678464	0.0854794	-4.41916	-3.97088	-5.24222	-4.19766	-1.67071	-4.47025	0.174863	-2.79954	+
L8H4V2	RasGEF domain containing protein	-1.5016	-2.33156	-1.7838	-3.36004	-5.71025	-4.91612	-1.87232	-4.66214	0.0437057	-2.78982	+
L8H287	Nicastrin	-1.14806	0.0307966	-3.46416	-2.84466	-4.74288	-5.31782	-1.52714	-4.30179	0.100614	-2.77464	+
L8HI43	3-phosphoshikimate 1-carboxyvinyltransferase	-0.313777	-0.466098	-5.67738	-6.05406	-5.73122	-2.76477	-2.15242	-4.85002	0.273302	-2.6976	+
L8GLQ3	FHA domain containing protein	-3.35902	-3.31759	-3.81178	-7.36296	-6.2518	-4.76183	-3.49613	-6.12553	0.0675276	-2.6294	+
L8GUL7	PQQ enzyme repeat domain containing protein	-0.919938	-6.45673	-0.912187	-6.67777	-6.35069	-3.14441	-2.76295	-5.39095	0.304042	-2.628	+
L8H9M1	Uncharacterized protein	-1.97486	-2.74882	-4.50831	-6.49989	-4.88204	-5.71655	-3.07733	-5.69949	0.0514763	-2.62216	+
L8HBN8	WD domain, G-beta repeat-containing protein	-2.45317	-2.73446	-1.62535	-6.30071	-5.86714	-2.48311	-2.27099	-4.88365	0.155159	-2.61266	+
L8GK15	Oxysterol binding protein	-1.3563	-1.91866	-1.79827	-5.79037	-4.87359	-2.2074	-1.69108	-4.29045	0.133435	-2.59937	+
L8GEX2	C2 domain containing protein	-1.71266	-2.21616	-3.42908	-5.12492	-6.35103	-3.56797	-2.45263	-5.01464	0.0655244	-2.562	+
L8H989	Eukaryotic translation initiation factor 2A	-3.30452	-3.52884	-2.7612	-6.27761	-6.24307	-4.73274	-3.19819	-5.75114	0.0232472	-2.55295	+
L8H2Z0	PX domain containing protein	-2.74964	-3.45724	-2.88581	-5.62995	-5.42824	-5.63953	-3.0309	-5.56591	0.00401127	-2.53501	+
L8GF96	RasGEF domain containing protein	-2.03705	-2.71357	-2.17481	-4.76902	-3.87494	-5.86786	-2.30848	-4.83727	0.0361683	-2.5288	+
L8HG09	Cell division control protein 2b, putative	-0.707003	-6.35164	-1.09437	-7.70869	-4.28511	-3.61494	-2.71767	-5.20292	0.332229	-2.48525	+
L8GJC9	BAT1 protein	-2.41989	-1.1077	-4.57047	-5.25469	-4.68295	-5.57003	-2.69935	-5.16922	0.126533	-2.46987	+
L8HHM4	Uncharacterized protein	-0.391328	-0.676348	-6.91654	-5.29054	-5.163	-4.87506	-2.66141	-5.10953	0.369119	-2.44813	+
L8HCI9	Uncharacterized protein	-0.406368	-1.48573	-5.84409	-4.82643	-4.96215	-5.25018	-2.57873	-5.01292	0.280318	-2.43419	+
L8GHE6	40S ribosomal protein S27	-5.31442	0.520493	-1.6002	-4.62861	-4.78831	-4.24823	-2.13138	-4.55505	0.290659	-2.42367	+
L8GST3	B2-adapt-app_C domain-containing protein (Fragment)	-0.480567	-1.82445	-5.55289	-4.96471	-3.91893	-6.12698	-2.6193	-5.00354	0.253316	-2.38424	+
L8H7H0	Palmitoyltransferase	-1.93464	-6.25287	-1.17628	-3.04626	-7.04746	-6.37704	-3.12126	-5.49025	0.30686	-2.36899	+
L8GUI5	Uncharacterized protein	-6.15247	-1.43857	-2.93106	-5.96949	-6.85957	-4.71912	-3.50736	-5.84939	0.229202	-2.34203	+
L8GQB1	Protein kinase domain containing protein	-1.92054	-1.97112	-1.9686	-5.33113	-3.4049	-4.11834	-1.95342	-4.28479	0.0534193	-2.33137	+
L8HJZ5	Delta-1-pyrroline-5-carboxylate synthase	-1.31729	-0.720407	-7.43113	-6.3694	-6.60453	-3.43532	-3.15627	-5.46975	0.404909	-2.31348	+
L8GV58;L8GYK8	Acetylcholinesterase;COesterase domain-containing protein	-3.27447	-5.88533	-2.23933	-4.76052	-7.67971	-5.89536	-3.79971	-6.11186	0.172729	-2.31215	+
L8HKJ9	Zinc knuckle domain containing protein	-3.41086	-1.80939	-3.66988	-4.06904	-4.64608	-7.01728	-2.96338	-5.24413	0.112502	-2.28075	+
L8H4I5	RanBP1 domain containing protein	-1.44492	-2.2207	-1.57519	-4.60731	-4.49994	-2.77701	-1.74693	-3.96142	0.0494513	-2.21449	+
L8HGE1	PX domain containing protein	-4.40346	-2.65855	-2.5053	-6.15379	-5.70999	-4.33622	-3.1891	-5.4	0.054684	-2.2109	+
L8H0Q8	Uncharacterized protein	-1.33259	-1.85423	-5.27073	-6.30168	-4.2725	-4.46329	-2.81919	-5.01249	0.213116	-2.1933	+
L8GUS9	Raslike protein	-4.36926	-4.73214	-3.09485	-7.69168	-6.50554	-4.54855	-4.06542	-6.24859	0.12482	-2.18317	+
L8GR78	Uncharacterized protein	-1.89435	-1.122	-5.66	-4.70646	-5.8299	-4.63072	-2.89212	-5.05569	0.259268	-2.16358	+
L8H1F8	Inosine-uridine preferring nucleoside hydrolase	-2.49918	-2.49659	-2.70411	-5.43559	-3.71382	-4.95863	-2.56663	-4.70268	0.0508787	-2.13605	+
L8GLA1	Transmembrane 9 superfamily member	-3.11193	0.539888	-3.51121	-5.52636	-3.15553	-3.64789	-2.02775	-4.10993	0.249626	-2.08218	+
L8H271	GTPase-activator protein for Ras family GTPase	-2.44164	-1.41105	-2.54926	-6.10653	-3.42151	-2.98195	-2.13398	-4.17	0.161984	-2.03601	+
L8H7J9	Succinate dehydrogenase, cytochrome b556 subunit protein	-2.57413	-2.0471	-5.01566	-5.2022	-5.22417	-5.24277	-3.2123	-5.22305	0.158908	-2.01075	+
L8H0Q4	Cytochrome p450 superfamily protein	-4.15685	-0.651928	-2.14296	-4.14359	-4.0743	-4.76543	-2.31725	-4.32778	0.181652	-2.01053	+
L8HAM1	SAM domain (Sterile alpha motif) domain containing protein	-2.34124	-3.65898	-2.43932	-4.82779	-6.33665	-3.27274	-2.81318	-4.81239	0.138304	-1.99921	+
L8GI88	Hydrolase, alpha/beta fold domain containing protein	-3.11325	-2.02351	-4.22562	-3.72473	-5.98641	-5.52873	-3.1208	-5.07996	0.105586	-1.95916	+
L8HLC2	Guanine nucleotide-binding protein alpha-5 subunit, putative	-1.74766	-3.32867	-4.90162	-5.79887	-4.56421	-5.35818	-3.32598	-5.24042	0.159031	-1.91444	+
L8H2Y9	Nucleolar protein 10	-4.83392	-1.85979	-2.42476	-4.15943	-5.71758	-4.97516	-3.03949	-4.95073	0.159309	-1.91124	+
L8GI33	Uncharacterized protein	-1.61519	-5.1984	-1.32646	-4.52978	-6.17715	-2.98515	-2.71335	-4.56402	0.303435	-1.85067	+
L8GN94	Uncharacterized protein	-3.42484	-3.36772	-4.15398	-6.65062	-5.17111	-4.65303	-3.64885	-5.49159	0.0747158	-1.84274	+
L8GIU7	PAS domain Sbox domain containing protein	-2.93381	-2.82555	-2.50348	-4.18465	-2.82771	-6.72183	-2.75428	-4.57806	0.250166	-1.82378	+
L8H8R6	Vacuolar protein sortingassociated protein 26, putative	-2.38225	-1.74461	-2.77774	-4.53589	-4.05154	-3.66125	-2.30153	-4.08289	0.0113064	-1.78136	+
L8HDQ1	Tetratricopeptide repeat domain containing protein	-3.0885	-3.35327	-4.30723	-4.69816	-6.27855	-5.108	-3.583	-5.36157	0.0446304	-1.77857	+
L8GIL5	Regulatory-associated protein of mTOR, putative	-3.32852	-1.55752	-2.52617	-4.47727	-3.77409	-4.49559	-2.47074	-4.24899	0.0556611	-1.77825	+
L8HCS5	Acetyltransferase component of pyruvate dehydrogenase complex	-6.89523	-0.173699	-1.20295	-6.25155	-4.19935	-3.12707	-2.75729	-4.52599	0.499665	-1.7687	+
L8H055	Uncharacterized protein	-2.45704	0.235031	-6.75573	-4.55415	-4.22317	-5.31146	-2.99258	-4.69626	0.491779	-1.70368	+
L8H7N8;L8H5A2	Histone h3, putative;Histone h3, putative	-3.57348	-1.46161	-4.63434	-6.24746	-3.17729	-4.99599	-3.22314	-4.80691	0.286966	-1.58377	+
L8GW47	Coatomer subunit delta	-3.53297	-3.44134	-4.83816	-6.22056	-6.41865	-3.80885	-3.93749	-5.48269	0.201201	-1.5452	+
L8H9D8	NADH:ubiquinone reductase (non-electrogenic)	-2.88163	-2.03688	-5.7182	-5.25176	-4.85536	-5.0996	-3.54557	-5.06891	0.304201	-1.52334	+
L8HKD0	LIM domain containing protein	-2.45867	-2.837	-5.24091	-4.53493	-4.87745	-5.65528	-3.51219	-5.02255	0.218597	-1.51036	+
L8HE12	Ras subfamily protein	-5.96214	-2.20287	-1.37716	-6.66439	-3.09476	-4.14998	-3.18072	-4.63638	0.459012	-1.45566	+
L8GPH9	Peptidylprolyl isomerase	-4.33958	-3.14354	-5.93366	-6.34132	-8.64307	-2.761	-4.47226	-5.91513	0.503948	-1.44287	+
L8GHX2	Transporter, major facilitator subfamily protein	-4.17828	-2.36107	-2.53098	-3.7833	-4.84278	-4.74279	-3.02344	-4.45629	0.11615	-1.43285	+
L8GJ30	Serine/threonine kinase	-3.60011	-4.83429	-4.0138	-4.38997	-6.58567	-5.71154	-4.1494	-5.56239	0.144978	-1.41299	+
L8HIJ6	Glycogen [starch] synthase	-5.69364	-2.23737	-2.85701	-4.97041	-6.02567	-3.93442	-3.59601	-4.97683	0.337183	-1.38083	+
L8H3L1	Protein phosphatase 2C domain containing protein	-2.63905	-3.26409	-3.02177	-5.54755	-3.65767	-3.66126	-2.97497	-4.28882	0.1643	-1.31385	+
L8GYC9;L8GN21	DNA replication licensing factor MCM2;DNA replication licensing factor Mcm2, putative (Fragment)	-3.19646	-3.34111	-3.27487	-6.41901	-2.84926	-4.48262	-3.27082	-4.58363	0.331086	-1.31282	+
L8GH98	FAD-binding PCMH-type domain-containing protein	-1.0632	-0.97809	-5.21117	-2.20644	-3.23373	-5.67657	-2.41749	-3.70558	0.502494	-1.28809	+
L8HD56	Uncharacterized protein	-2.80224	-2.88146	-5.25188	-4.11263	-4.43267	-6.01526	-3.64519	-4.85352	0.297376	-1.20833	+
L8GXW3	Zinc finger protein	-1.40387	-4.25553	-2.26256	-4.04	-3.80089	-3.62913	-2.64065	-3.82334	0.29552	-1.18268	+
L8GUX0	Glycolipid transfer protein (GLTP), putative	-2.05644	-6.25227	-2.19213	-5.32951	-4.27795	-4.42063	-3.50028	-4.67603	0.485679	-1.17575	+
L8GQM6	Uncharacterized protein	-2.38009	-5.45375	-2.31083	-5.71236	-3.58272	-4.36768	-3.38156	-4.55425	0.397957	-1.1727	+
L8GF27	Uncharacterized protein	-2.3517	-0.698507	-7.01076	-5.27685	-4.44501	-3.8301	-3.35365	-4.51732	0.60396	-1.16366	+
L8HBM9	Peptidase, S8/S53 subfamily protein	-6.2802	-3.25449	-2.29834	-4.90762	-5.27941	-5.00386	-3.94434	-5.06363	0.449672	-1.11929	+
L8GRR4	Uncharacterized protein	-4.85667	-2.66041	-3.6324	-4.0762	-5.72799	-4.41028	-3.71649	-4.73816	0.279587	-1.02167	+
L8GVF1	Dipeptidase	-3.45106	-2.1834	-6.58755	-4.48035	-5.39253	-4.92269	-4.07401	-4.93186	0.582029	-0.857851	+
L8HE56	Nuclear transport factor 2 (Ntf2) domain containing protein	-3.56934	-4.224	-5.74391	-5.35187	-5.38325	-5.1754	-4.51242	-5.30351	0.344067	-0.791093	+
L8GQ25	Ubiquitinyl hydrolase 1	-3.91286	-5.78604	-4.4116	-5.72206	-4.73507	-5.96259	-4.7035	-5.47324	0.325788	-0.769738	+
L8GTK1	Tyrosine kinase, putative	-5.87148	-3.94578	-2.9607	-5.70444	-3.83323	-5.50889	-4.25932	-5.01552	0.512303	-0.756197	+
L8GS79	Cys/Met metabolism PLPdependent enzyme superfamily protein	-4.28032	-4.66482	-3.69953	-4.1653	-4.14275	-6.34933	-4.21489	-4.88579	0.464197	-0.670907	+
L8GPW8;L8GQW2	Signal peptidase complex subunit 3b, putative (Fragment);ABC2 type transporter superfamily protein	-4.11256	-2.4742	-4.90252	-3.34933	-4.70304	-5.32474	-3.82976	-4.45904	0.53413	-0.629277	+
L8GGA7	Importin beta domain containing protein	-3.34746	-2.83652	-3.22738	-3.02552	-5.08101	-3.0282	-3.13712	-3.71158	0.492172	-0.57446	+
L8H5M2	Guanylate cyclase	-6.79449	-3.69219	-3.7976	-4.99193	-3.97628	-6.92806	-4.76143	-5.29876	0.708527	-0.537327	+
L8GVU8	EGFlike domain containing protein	-3.16862	-5.44421	-3.169	-5.37272	-3.34675	-4.56659	-3.92728	-4.42869	0.630731	-0.501411	+
L8HGI8	Valyl-tRNA synthetase	-2.94523	-2.23127	-6.86288	-5.05332	-3.17	-5.13696	-4.01313	-4.45343	0.799581	-0.440301	+
L8HCF3	GTPase activating protein	-3.56211	-5.05356	-4.17072	-6.46755	-4.44446	-3.13965	-4.26213	-4.68389	0.719509	-0.421757	+
L8H614	Uncharacterized protein	-4.05321	-4.05517	-3.41427	-4.04386	-5.64426	-3.08097	-3.84088	-4.25637	0.639813	-0.415485	+
L8HEK7	Amine oxidase	-5.18616	-2.06212	-4.18581	-4.1444	-4.86745	-3.46669	-3.81136	-4.15951	0.754093	-0.348147	+
L8GFJ0	EF hand domain containing protein	-3.01172	-4.80815	-3.1514	-3.05863	-5.21018	-3.66995	-3.65709	-3.97959	0.727414	-0.322496	+
L8GWE3	Uncharacterized protein	-5.22047	-2.64304	-5.95567	-6.35485	-3.93095	-4.40178	-4.60639	-4.89586	0.828993	-0.289468	+
L8GXG6	Sulfur metabolism negative regulator SconC, putative	-5.19515	-2.90747	-2.09377	-2.81998	-3.35416	-4.56065	-3.39879	-3.57826	0.876111	-0.179466	+
L8HLN7	Sumo domain-containing protein	-2.02236	-2.62169	-7.12594	-4.90633	-1.73579	-5.11137	-3.92333	-3.91783	0.997897	0.00550318	+
L8GYB8	Cytochrome b245 heavy chain, putative	-4.57272	-2.32465	-5.45407	-5.43724	-4.4619	-2.18422	-4.11715	-4.02779	0.950054	0.0893601	+
L8GIZ0	RhoGEF domain containing protein (Fragment)	-7.18061	-4.2334	-3.90058	-5.30399	-5.93339	-3.78659	-5.10486	-5.00799	0.941348	0.0968738	+
L8GG12;L8GKF7	Hemerythrin hhe cation binding subfamily protein (Fragment);Hemerythrin hhe cation binding subfamily protein	-4.53843	-4.81997	-6.30562	-3.74145	-4.62149	-6.73039	-5.22134	-5.03111	0.865763	0.190228	+
L8GLK4	Uncharacterized protein	-3.195	-3.90867	-5.28563	-5.68043	-4.34074	-1.69699	-4.12976	-3.90605	0.876258	0.22371	+
L8H0Z4;L8GNE6	Carrier superfamily protein;Carrier superfamily protein	-5.24487	-4.48634	-3.13386	-3.93572	-1.58087	-4.16122	-4.28836	-3.22594	0.365097	1.06242	+
L8H730	Uncharacterized protein	5.52129	5.36554	4.06428	-4.59456	-4.64128	-4.4397	4.9837	-4.55852	0.00201597	-9.54222
L8H0M4	Exported protein, putative	5.6285	4.94213	6.90424	-1.36832	-4.30637	-5.11614	5.82496	-3.59694	0.00538488	-9.4219
L8GFZ1	ABC-type branched-chain amino acid transport system, periplasmic component protein	3.0994	4.41092	5.04587	-4.44362	-1.83571	-2.88963	4.1854	-3.05632	0.00210715	-7.24171
L8H086	Uncharacterized protein	4.19327	2.90972	3.9397	3.15188	-2.56543	-8.01646	3.6809	-2.47667	0.194797	-6.15757
L8HAX9	Uncharacterized protein	4.37878	4.36992	3.86785	-2.23715	-1.13604	-0.456171	4.20552	-1.27645	0.00497696	-5.48197
L8GW94	Uncharacterized protein	1.37339	3.14367	3.91722	-0.852204	-4.31145	-2.82192	2.81143	-2.66186	0.0141231	-5.47328
L8H9T1	Uncharacterized protein	2.57853	2.06998	1.28226	-4.01692	-5.12987	-0.950588	1.97692	-3.36579	0.041069	-5.34272
L8H8N2	Uncharacterized protein	2.32705	-0.0703007	3.19926	-4.74582	-4.4857	-1.30665	1.81867	-3.51272	0.023081	-5.33139
L8GS60	Uncharacterized protein	0.681927	0.606711	1.26715	-6.48058	-4.46825	-2.14034	0.85193	-4.36306	0.0497938	-5.21499
L8H9Z7	Uncharacterized protein	1.15065	0.602368	2.15115	-1.04723	-2.95585	-7.40171	1.30139	-3.8016	0.106178	-5.10299
L8GWW4	Glyco_hydro_cc domain-containing protein	2.06222	1.78036	1.50902	-1.20076	-1.92729	-6.35256	1.78387	-3.1602	0.0902647	-4.94407
L8GE58	von Willebrand factor type A domain containing protein	-0.0997952	1.77678	0.733669	-0.69305	-6.25059	-5.0995	0.803551	-4.01438	0.0930705	-4.81793
L8HF47	Ras GTPase, putative	-0.244997	-1.00484	-1.14902	-6.36953	-8.14008	-1.61552	-0.799619	-5.37504	0.140629	-4.57542
L8H8K2	GTPase activating protein Sar1, putative	2.03292	-1.36027	0.536579	-5.36235	-5.57792	-0.990811	0.403075	-3.97703	0.0804818	-4.3801
L8GF26	Uncharacterized protein	6.74744	6.38279	6.30116	2.44326	2.33209	1.53063	6.47713	2.102	0.00105399	-4.37513
L8H5M7	Uncharacterized protein	2.06684	1.54725	5.2632	-0.0543483	-1.24418	-2.38217	2.9591	-1.2269	0.048069	-4.18599
L8GXQ5	Uncharacterized protein	4.55529	4.23789	4.08029	-0.00722594	0.123457	0.262556	4.29116	0.126262	9.07446e-05	-4.16489
L8GX04	Uncharacterized protein (Fragment)	0.349635	-0.526125	1.84832	-5.28965	-1.59284	-3.84403	0.557278	-3.5755	0.0400893	-4.13278
L8GQU4	Uncharacterized protein	0.43009	-1.16991	1.49825	-3.40703	-3.45933	-4.74428	0.252809	-3.87021	0.0169447	-4.12302
L8GD10	Rieske [2fe2s] domain containing protein	-5.07343	1.34651	-2.61797	-5.95348	-6.2167	-6.34055	-2.11496	-6.17024	0.161933	-4.05528
L8GJ88	Zincbinding alcohol dehydrogenase family protein	3.43367	2.71633	3.34531	-0.819375	-1.5219	-0.255714	3.16511	-0.865663	0.001666	-4.03077
L8HI35	Amidohydrolase	0.87606	0.33344	0.856122	-4.04607	-5.32193	-0.256232	0.688541	-3.20808	0.122673	-3.89662
L8HLD4	GTPase-activator protein for Ras family GTPase	0.316585	-0.549027	0.128137	-6.35059	-5.14014	-0.172399	-0.0347682	-3.88771	0.176188	-3.85294
L8HCX7	Protein kinase domain containing protein	1.73803	0.616717	1.44576	-2.66635	-2.21547	-2.83606	1.26683	-2.57263	0.00180831	-3.83946
L8GM46	Uncharacterized protein	-1.73271	2.28796	-1.43418	-3.82539	-4.75642	-3.68723	-0.292978	-4.08968	0.0907694	-3.7967
L8GLM9	Uncharacterized protein	1.19605	2.17333	1.21203	-2.75906	-1.89658	-1.86467	1.52713	-2.17344	0.00110314	-3.70057
L8H6U1	60s Acidic ribosomal protein	-1.50864	2.1844	-1.68504	-6.15773	-4.18716	-1.69622	-0.336427	-4.0137	0.111305	-3.67727
L8GR71	Phosphate-binding periplasmic protein, putative	0.0871935	-0.594288	0.67949	-4.63824	-4.73001	-1.33665	0.0574652	-3.5683	0.0710443	-3.62576
L8HF64	Uncharacterized protein	1.89218	1.57426	1.9498	0.527048	0.461514	-6.44065	1.80542	-1.81736	0.25741	-3.62278
L8GRM4	Uncharacterized protein	1.68616	-0.14184	0.888927	-4.94033	-3.13097	0.128032	0.811081	-2.64775	0.133219	-3.45884
L8H2M3	SAM domain (Sterile alpha motif) domain containing protein	0.323395	1.58092	1.77403	-0.440992	-1.22537	-5.03013	1.22611	-2.23216	0.124156	-3.45828
L8HIY6	Serine/threonine-protein phosphatase 2A activator	-1.49682	-2.07587	-1.31867	-2.25081	-5.46239	-7.33481	-1.63045	-5.016	0.147168	-3.38555
L8GCL7	Uncharacterized protein	3.94991	3.12941	4.45141	0.665002	0.322899	0.543334	3.84358	0.510412	0.00944655	-3.33317
L8GNY6	Ribosomal protein L44, putative	-0.998649	-0.0628717	-1.60327	-1.11848	-5.27694	-6.20926	-0.888265	-4.20156	0.160601	-3.3133
L8H8S8	Ras subfamily protein	2.38929	1.63876	2.22398	1.4078	-6.30926	1.21935	2.08401	-1.22737	0.322151	-3.31138
L8H453	Uncharacterized protein	5.96597	3.04398	5.28485	0.790023	2.28474	1.48561	4.76493	1.52013	0.0478293	-3.24481
L8H3G1	CBS domain containing protein	-1.25339	-1.05936	-0.0485718	-5.31041	-0.98853	-5.64764	-0.787108	-3.98219	0.160496	-3.19509
L8GNJ4	Protein serine/threonine kinase	-0.52452	-1.0415	-1.06306	-4.65628	-3.79825	-3.56518	-0.876362	-4.00657	0.00342961	-3.13021
L8GUX1	EGFlike domain containing protein	5.00628	4.75068	6.96572	2.34885	2.73368	2.271	5.57422	2.45117	0.0418944	-3.12305
L8HFL6;L8HGM6	Uncharacterized protein (Fragment);Uncharacterized protein	-1.09642	-2.12993	-1.18979	-4.69053	-7.12648	-1.89922	-1.47205	-4.57208	0.171552	-3.10003
L8HHU3	Ribosomal protein S15, putative	0.0245672	2.38622	-0.490478	0.187179	-6.58239	-0.882789	0.640102	-2.426	0.280877	-3.0661
L8HDD9	Short-chain dehydrogenase	-1.5578	0.446448	-1.59572	-2.47597	-4.35215	-5.05037	-0.902358	-3.9595	0.0412259	-3.05714
L8H5T6	Uncharacterized protein	0.425661	0.0596005	1.04607	0.448353	-5.33885	-2.51199	0.510442	-2.46749	0.214009	-2.97794
L8GH71	Protein disulfide-isomerase	-2.07142	3.14857	-2.54694	-3.70409	-3.51066	-3.12968	-0.489929	-3.44814	0.245699	-2.95821
L8GG83	ATP synthase F1, gamma subunit	-3.50696	1.13343	-3.59923	-5.78855	-4.9843	-4.00133	-1.99092	-4.92473	0.193638	-2.93381
L8H109	Ribosomal protein S23 (S12), putative (Fragment)	-3.02177	0.43952	-2.68865	-5.89488	-4.99062	-3.07719	-1.75697	-4.65423	0.109039	-2.89726
L8GUE6	G protein coupled receptor, putative	-1.61215	0.0907722	-1.9457	-1.91771	-6.05585	-4.01086	-1.15569	-3.99481	0.125329	-2.83912
L8H3P8	Aldehyde dehydrogenase	0.336057	0.0569575	-0.9615	-1.79202	-4.24408	-2.98334	-0.189495	-3.00648	0.0375488	-2.81699
L8HJI6;L8GHS3	Gammaglutamyltransferase;Gamma-glutamyltranspeptidase	-1.28759	1.05505	-0.961234	-3.26089	-3.39664	-2.87376	-0.397926	-3.17709	0.0572843	-2.77917
L8GW62	60S ribosomal protein L23, putative	-2.98213	1.7183	-2.95811	-3.03716	-6.10394	-3.37638	-1.40731	-4.17249	0.220715	-2.76518
L8GZL9;L8GX10	Uncharacterized protein;Uncharacterized protein	-0.729115	-0.819777	-0.0964972	-4.6434	-0.957006	-4.27492	-0.548463	-3.29178	0.139526	-2.74331
L8H8C7	Peptidylprolyl isomerase	-0.693309	-1.31268	-0.481768	-3.84028	-1.49795	-5.36921	-0.829252	-3.56915	0.129408	-2.73989
L8H7I2	Uncharacterized protein	1.08541	0.500834	1.06627	-1.79983	-4.86333	1.12581	0.884174	-1.84578	0.254234	-2.72995
L8GJB3	Obtusifoliol 14alphademethylase, putative	-1.83642	4.70021	-4.38485	-2.69414	-4.5444	-2.38625	-0.507019	-3.20826	0.425052	-2.70124
L8HFT9	Malate dehydrogenase	-0.521701	3.03535	-1.3952	-1.81858	-2.35823	-2.77162	0.372818	-2.31614	0.181422	-2.68896
L8H6G0	Guanylate cyclase	1.84314	0.579878	2.20386	-1.47675	-0.735025	-1.15776	1.5423	-1.12318	0.0194983	-2.66547
L8HKI3	Glycogen synthase kinase 3 alpha, putative	-1.79317	-2.76793	-2.08522	-6.21606	-6.28279	-2.11878	-2.21544	-4.87254	0.189203	-2.6571
L8H5R9	VHS domain containing protein	-1.85965	-1.32634	-1.47031	-5.06716	-3.15186	-4.38709	-1.5521	-4.20204	0.0338838	-2.64994
L8GDP6	Ser/Thr protein kinase	1.59589	-0.188606	0.681792	-2.16779	-1.89972	-1.73721	0.69636	-1.93491	0.030379	-2.63127
L8GDM5	Guanylate cyclase	1.19478	0.621653	1.35638	-1.35665	-1.3109	-2.00426	1.0576	-1.55727	0.00116316	-2.61487
L8GF63	Aminopeptidase	-1.26065	0.989412	-1.687	-1.55797	-5.36927	-2.79125	-0.652746	-3.2395	0.143725	-2.58675
L8GW30	40S ribosomal protein S26	-0.583075	1.74363	-0.850636	-0.823115	-2.73829	-3.87944	0.103308	-2.48028	0.100838	-2.58359
L8H5N1	Transmembrane 9 superfamily member	1.20238	3.2325	0.766175	-0.438419	-1.44464	-0.606511	1.73368	-0.829856	0.0617712	-2.56354
L8GDN8	Uncharacterized protein	1.39455	-0.703079	0.909736	-2.13934	-1.61994	-2.30847	0.533735	-2.02259	0.0452556	-2.55632
L8HEY9	Serine/threonine protein kinase, putative	-0.789249	-0.446381	-1.05793	-4.34584	-1.48253	-4.10814	-0.76452	-3.31217	0.103954	-2.54765
L8GRL5	Ribosomal protein L23, putative	-2.37676	2.61376	-2.19463	-2.83198	-3.94001	-2.70975	-0.652545	-3.16058	0.261691	-2.50803
L8GY35	Chondroitinase B	0.521611	-0.748077	0.0963397	-1.1369	-1.2322	-5.27061	-0.0433754	-2.54657	0.201756	-2.50319
L8GM12	Glyco_trans_2-like domain-containing protein	-4.87587	1.67269	-4.0356	-4.61177	-4.98755	-5.03584	-2.41293	-4.87839	0.3534	-2.46546
L8GZC5	ABC2 type transporter superfamily protein	5.66255	4.73982	5.49533	2.67704	2.89266	2.99339	5.29924	2.85436	0.00799323	-2.44487
L8GZ77	5nucleotidase, putative	-0.739754	-0.0138258	-1.9016	-4.55997	-2.80128	-2.58326	-0.885061	-3.31484	0.0442473	-2.42978
L8H6F4	Ras family protein	1.39195	0.791322	0.397732	-5.50383	0.402851	0.394479	0.860334	-1.56883	0.341928	-2.42917
L8GTF5	Guanylate cyclase	-0.87954	-1.1614	-1.38937	-3.50293	-1.58209	-5.58185	-1.14344	-3.55562	0.170039	-2.41218
L8GXZ0	ATP synthase subunit beta	0.579065	4.99298	-0.15031	-1.4022	-0.931529	0.538913	1.80725	-0.598272	0.270108	-2.40552
L8GR48	Uncharacterized protein	-1.7884	3.65085	-1.82671	-2.06163	-2.60906	-2.50976	0.0119145	-2.39348	0.31679	-2.4054
L8GVA0	Spermidine synthase	-0.769792	-1.51754	-1.00912	-4.60214	-3.58594	-2.2798	-1.09882	-3.48929	0.0589943	-2.39048
L8GUB8	Bap31 domain-containing protein	-4.0728	-1.25853	-3.19286	-5.21443	-5.28025	-5.15212	-2.8414	-5.2156	0.103536	-2.3742
L8H940	Protein kinase domain containing protein	3.59954	1.98214	3.4835	0.576783	1.20349	0.222484	3.02173	0.667586	0.0269109	-2.35414
L8GIQ0	DnaK family protein	-3.10123	0.403587	-3.53224	-4.02089	-6.06577	-3.09678	-2.07663	-4.39448	0.210828	-2.31786
L8GP41	ABC transporter, ATPbinding domain containing protein	-3.95619	0.906626	-3.77788	-4.27114	-4.84832	-4.62577	-2.27581	-4.58174	0.283885	-2.30593
L8GHJ0	Sortilin, putative	-0.0843826	2.36785	-0.987006	-1.44584	-2.60556	-1.56958	0.432154	-1.87366	0.136228	-2.30581
L8GU07	Longchain-fatty-acid--CoA ligase 1, putative	-3.35035	-0.0300939	-2.61284	-6.05825	-2.859	-3.98739	-1.99776	-4.30155	0.169537	-2.30379
L8GEM6	Amine oxidase, flavincontaining superfamily protein	-1.42071	-1.5611	-2.3387	-4.22478	-5.2856	-2.72142	-1.7735	-4.07727	0.0755349	-2.30376
L8GIW9	Ankyrin repeat-containing protein	-0.808463	-1.83886	-0.576513	-4.40658	-2.03154	-3.6475	-1.07461	-3.36187	0.0617618	-2.28726
L8HGN9	Uncharacterized protein	-0.984174	-2.86204	-1.80456	-4.02258	-4.63918	-3.7776	-1.88359	-4.14645	0.0358345	-2.26287
L8HFL4	rRNA pseudouridine synthase, putative	-0.307379	1.08028	-0.551661	-0.49871	-0.264125	-5.7859	0.0737477	-2.18291	0.336901	-2.25666
L8H2W3	Protein disulfideisomerase, putative	-1.85268	2.57826	-2.5527	-3.0846	-3.59451	-1.87957	-0.609041	-2.85289	0.295443	-2.24385
L8GDX5	Legumelike lectin family protein	-2.24379	0.354161	-2.49938	-3.33526	-4.13852	-3.43669	-1.463	-3.63682	0.131432	-2.17382
L8GG39	ER membrane protein complex subunit 1	-3.5677	0.875097	-3.68022	-3.93035	-4.71733	-4.18408	-2.12427	-4.27725	0.286523	-2.15298
L8H4W8	Oxoglutarate dehydrogenase (succinyl-transferring)	-4.64744	1.83129	-5.32476	-5.11983	-4.76291	-4.69901	-2.71363	-4.86058	0.445994	-2.14694
L8GTE4	Cytochrome P450, putative	-3.12132	1.8408	-2.95195	-3.95749	-3.03096	-3.63198	-1.41082	-3.54014	0.319897	-2.12932
L8GUB1	Protein kinase domain containing protein	5.65968	4.8326	5.74205	3.55286	2.9676	3.3263	5.41144	3.28225	0.00637962	-2.12919
L8GJF7	Ribosomal protein L6, putative	-0.0210061	2.4899	0.556463	-3.51218	-0.256879	0.418199	1.00845	-1.11695	0.224783	-2.12541
L8GPQ3	Ribosomal protein L10, putative	-1.97995	3.16011	-1.21854	-2.56349	-2.21985	-1.61474	-0.0127945	-2.13269	0.31577	-2.1199
L8H083	Peroxidase	-0.135267	-0.980985	-0.358728	-1.47121	-2.81575	-3.51958	-0.49166	-2.60218	0.0559712	-2.11052
L8HA40;L8HB11	Uncharacterized protein;Uncharacterized protein	0.154805	0.705272	1.18177	-1.03288	-1.47809	-1.76864	0.680617	-1.42654	0.00600143	-2.10715
L8H2N2	Rasrelated protein Rab-2B, putative	-0.56136	-1.29712	-3.50352	-3.45669	-3.43999	-4.76916	-1.78733	-3.88862	0.125281	-2.10129
L8H297	Uncharacterized protein	2.89636	2.19686	0.607002	-0.177463	-0.888866	0.574145	1.90008	-0.164061	0.0727452	-2.06414
L8GLG4	40S ribosomal protein S30	-2.04267	2.39914	-1.32562	-1.67683	-2.9907	-2.48398	-0.323049	-2.38384	0.270122	-2.06079
L8GNG7	Methyltransferase	-4.04348	1.4257	-5.56023	-5.17289	-5.08882	-4.09654	-2.726	-4.78608	0.434598	-2.06008
L8GZU3	Vacuolarsorting protein SNF7, putative	-0.634599	-1.122	-0.00794744	-0.0476185	-6.97228	-0.902918	-0.588184	-2.64094	0.446322	-2.05275
L8GG65	Inosineuridine preferring nucleoside hydrolase family protein	4.80158	2.21739	4.31974	2.2486	1.18909	1.7585	3.77957	1.73206	0.109097	-2.04751
L8GHW9	Ankyrin domain protein	-2.2	-2.50726	-2.05084	-5.78121	-4.0489	-2.90157	-2.2527	-4.24389	0.137104	-1.99119
L8HF06	40S ribosomal protein S25	-2.04231	3.54925	-1.30606	-1.37588	-2.47693	-1.89236	0.0669605	-1.91506	0.375822	-1.98202
L8H4E5	Dolichyl-diphosphooligosaccharide--protein glycosyltransferase subunit 2	-3.42632	2.28445	-4.97121	-3.31572	-4.31717	-4.41505	-2.03769	-4.01598	0.465453	-1.97829
L8GJF0	Ribosomal protein L11, domain containing protein	-1.79363	2.08245	-1.52849	-2.72083	-2.12474	-2.248	-0.413222	-2.36453	0.257542	-1.9513
L8H3N0	Protein kinase domain containing protein	6.03708	5.08809	6.19809	3.73399	4.05977	3.70836	5.77442	3.83404	0.0218043	-1.94038
L8HBL4	Protein kinase domain containing protein	-2.88431	-3.13777	-2.93974	-5.04261	-3.67492	-5.98339	-2.98727	-4.90031	0.102068	-1.91303
L8HBD8	Znfinger in Ran binding protein and others domain containing protein	-0.78086	-1.85806	-0.495575	-3.81172	-4.13715	-0.914995	-1.04483	-2.95462	0.194728	-1.90979
L8GNH8	60S ribosomal protein L7a	-0.719512	3.46652	-0.380001	-1.99459	-0.669658	-0.640131	0.789004	-1.10146	0.292499	-1.89046
L8H3X2	Variant sh3 domain containing protein	2.11411	1.10688	1.67016	-0.580172	0.0662619	-0.116094	1.63038	-0.210001	0.0091752	-1.84038
L8GWQ5	Protein kinase domain containing protein	2.18808	1.23358	1.93862	0.308129	-0.477221	0.0862309	1.78676	-0.0276202	0.00878725	-1.81438
L8GHK9	Uncharacterized protein	-1.59409	-1.47705	-1.11553	-2.18107	-2.2542	-5.14689	-1.39556	-3.19405	0.204781	-1.7985
L8HHY1	Rasrelated GTPase	-0.315042	-0.852088	-0.0470884	-0.964654	-4.43872	-1.20423	-0.404739	-2.20253	0.246911	-1.7978
L8GG64	CBS domain containing protein	1.14327	1.28781	1.34569	-0.475183	-0.54294	-0.54786	1.25892	-0.521994	0.000284191	-1.78092
L8GIW4	Serine/threonine protein kinase	-3.49487	-5.71805	-1.39865	-5.85168	-6.10238	-3.94727	-3.53719	-5.30044	0.300332	-1.76325
L8HDC5	MAPEG domain containing protein	-3.43455	0.419266	-3.88869	-4.14582	-4.27471	-3.77285	-2.30133	-4.06446	0.325662	-1.76313
L8GZZ8	Uncharacterized protein	0.36399	-0.839777	-0.0161471	-1.8167	-2.12178	-1.84219	-0.163978	-1.92689	0.0309252	-1.76291
L8H4M1	Uncharacterized protein	4.51114	3.63784	5.42962	2.91695	2.38054	3.09838	4.5262	2.79862	0.062837	-1.72758
L8GXM1	Glutaredoxin, putative	0.806431	0.662022	0.316932	-5.04068	0.913284	0.762975	0.595128	-1.12147	0.473688	-1.7166
L8H1G8	Pigment permease subfamily protein	4.83555	3.31032	4.71992	3.37293	2.47208	1.90785	4.2886	2.58429	0.0597902	-1.70431
L8GHL9	Uncharacterized protein (Fragment)	-5.13374	0.590557	-5.04119	-4.35461	-5.16339	-5.0881	-3.19479	-4.8687	0.470451	-1.67391
L8GIF3	Cell division cycle protein, putative	-1.45413	-2.55617	-2.3656	-2.1296	-3.27536	-5.95543	-2.1253	-3.78679	0.277627	-1.6615
L8GFC0	DENN (AEX3) domain containing protein	0.700378	-0.759317	0.671747	-1.99302	-0.868135	-1.49763	0.20427	-1.45293	0.0540965	-1.6572
L8GFH6;L8GG92	Uncharacterized protein;Uncharacterized protein	-0.658141	-1.18652	0.466404	-2.41056	-2.00537	-1.92352	-0.459418	-2.11315	0.0660744	-1.65373
L8HFA8	WD domain, G-beta repeat-containing protein	2.35589	0.637858	1.08282	-0.286297	0.0223046	-0.612355	1.35886	-0.292116	0.0715631	-1.65097
L8H8R5	Uncharacterized protein	-1.42568	-1.7194	-1.40698	-1.64008	-6.01754	-1.84465	-1.51735	-3.16743	0.366762	-1.65007
L8GTT8	Uncharacterized protein	-2.02582	2.31119	-1.50786	-2.37776	-2.82268	-0.950588	-0.407499	-2.05034	0.356956	-1.64284
L8H2A1	ABC2 type transporter, putative	2.999	1.49557	2.95379	0.888801	0.68113	0.983979	2.48279	0.851304	0.0762605	-1.63149
L8GGA4	Myosin IF, putative	0.475323	-0.280248	0.391651	-1.12901	-1.40218	-1.74895	0.195575	-1.42671	0.00692526	-1.62229
L8GPZ0	Laminin egflike (Domains iii and v) domain containing protein (Fragment)	1.2875	4.05653	-1.1868	0.549514	-0.94096	-0.313098	1.38574	-0.234848	0.398488	-1.62059
L8HA34	Ribosomal protein S17, putative	0.223876	2.50377	0.506399	0.361655	-1.25579	-0.731852	1.07801	-0.541996	0.143822	-1.62001
L8H2M8	Ribosomal protein S9, putative	0.53431	3.43888	0.14158	0.498244	-0.942107	-0.298093	1.37159	-0.247318	0.256319	-1.61891
L8H4F8	Histone H2B	-1.2177	-0.150774	-2.16807	-2.11283	-3.76247	-2.5	-1.17885	-2.79177	0.104841	-1.61292
L8H460	COPI_C domain-containing protein	-1.06624	-2.05735	-1.12256	-2.11188	-5.50622	-1.44858	-1.41538	-3.02223	0.32856	-1.60684
L8GVK8	X7, putative	-1.33307	-1.40196	-0.421131	-6.21124	-0.532532	-1.20187	-1.05205	-2.64855	0.468077	-1.5965
L8GYY5	ABC2 type transporter superfamily protein	4.29272	3.02472	4.28132	2.52352	2.07334	2.21435	3.86625	2.2704	0.0521387	-1.59585
L8GTS5	HSP91 (Heat shock protein 91), putative	-0.947138	-0.952775	-0.522609	-5.6824	-0.580526	-0.944317	-0.807507	-2.40241	0.434308	-1.59491
L8GL10	Calcium/calmodulindependent protein kinase	-0.738177	-1.33705	-1.17877	-2.66524	-2.71089	-2.61638	-1.08467	-2.66417	0.0112153	-1.5795
L8HAU5	Ribosomal protein S13p/S18e, putative	0.663604	3.85553	0.496213	0.504638	-0.695305	0.487983	1.67178	0.0991053	0.284823	-1.57268
L8GUM9	60S ribosomal protein L36	-1.90025	2.13151	-1.33871	-1.93482	-1.91724	-1.90847	-0.369151	-1.92018	0.343684	-1.55103
L8HL79	RasGEF domain containing protein	-1.25159	-2.17833	-1.38914	-2.02707	-3.39739	-4.0438	-1.60635	-3.15609	0.103994	-1.54973
L8GTJ0	Serine/threonine protein kinase	-3.43486	-2.42202	-2.64222	-4.36834	-4.27596	-4.49566	-2.83304	-4.37999	0.0328337	-1.54695
L8GCR8	Peroxidase	2.87146	2.18049	2.72861	0.810352	1.09483	1.24058	2.59352	1.04859	0.00622037	-1.54493
L8GTD0	Chorismate mutase subfamily protein	4.80715	4.06178	6.15549	3.99231	3.40648	3.02001	5.00814	3.47293	0.113226	-1.53521
L8HGR7	Vesicle soluble NSF attachment protein receptor VTI2, putative	-1.0582	-1.65229	-3.83701	-2.32377	-4.75982	-4.03054	-2.1825	-3.70471	0.244217	-1.52221
L8HF78	Ribosomal L22e protein family	-2.03478	-1.12948	-1.57798	-1.74182	-5.35683	-2.20785	-1.58075	-3.10217	0.310861	-1.52142
L8GLP8	Ribosomal protein L35Ae, putative	-1.89516	1.87411	-1.05466	-1.5166	-1.99325	-2.11617	-0.358569	-1.87534	0.314722	-1.51677
L8HHN8	Mitochondrial phosphate transporter, putative	-0.737692	0.883144	-7.46195	-2.06144	-7.49369	-2.28994	-2.43883	-3.94836	0.655732	-1.50952
L8GTT4	Transloconassociated protein subunit beta, putative	-1.76193	1.68611	-5.27874	-2.36176	-4.74501	-2.74289	-1.78486	-3.28322	0.543037	-1.49836
L8HCV0	Ribosomal protein L13, putative	-1.51392	1.77356	-0.340098	-1.13094	-2.08329	-1.30492	-0.026818	-1.50638	0.26022	-1.47957
L8H3J0	ABC2 type transporter superfamily protein	3.57317	1.96082	3.25787	1.44125	1.48366	1.43911	2.93062	1.45467	0.0958016	-1.47595
L8GXE3	C2 domain containing protein	0.254593	-1.96801	-0.819551	-1.99995	-2.53072	-2.39485	-0.844322	-2.30851	0.14319	-1.46419
L8GLJ9	60S ribosomal protein L27 (Fragment)	-2.36339	1.76546	-4.6688	-2.63699	-2.88453	-4.13218	-1.75558	-3.2179	0.521832	-1.46232
L8GFR7	Lecithin:cholesterol acyltransferase	6.55647	5.23673	6.57887	5.01819	4.44463	4.6045	6.12402	4.68911	0.0688722	-1.43492
L8HKL1	PH domain containing protein	7.95462	7.31992	8.27521	6.28678	6.3791	6.58865	7.84992	6.41818	0.0273217	-1.43174
L8HDX3	Copper transport accessory protein	-0.987916	-0.42045	3.80368	-1.84629	0.495124	-0.530949	0.798438	-0.627371	0.457356	-1.42581
L8HBJ0	Calmodulin	1.65956	2.51483	2.61117	0.932327	0.883396	0.698705	2.26185	0.838143	0.0363652	-1.42371
L8HMU1	Myosin2 heavy chain, non muscle, putative	0.0597799	3.95833	0.463384	-0.309627	0.103647	0.485198	1.49383	0.0930726	0.375241	-1.40076
L8GL02	Pep3/Vps18/deep orange family protein	-5.76305	-2.96729	-3.60624	-6.10252	-5.54282	-4.88972	-4.11219	-5.51169	0.234753	-1.39949
L8H9E4	Probable methylthioribulose-1-phosphate dehydratase	-1.58149	-2.24141	-1.89404	-4.12934	-4.64197	-1.13891	-1.90565	-3.3034	0.328355	-1.39776
L8GPR8	Uncharacterized protein	3.74401	3.27601	3.32739	2.10924	2.10393	2.00331	3.44914	2.07216	0.00860612	-1.37698
L8HIJ7	Ras-related protein Rab-2-B	-3.084	-2.53645	-3.67488	-4.98443	-4.42761	-4.01051	-3.09844	-4.47418	0.0347556	-1.37574
L8HEI2	Uncharacterized protein	1.08986	-0.0841719	0.931252	-1.04714	-0.476805	-0.646	0.645646	-0.723314	0.0474627	-1.36896
L8HAB7	Usp domain-containing protein	-1.67076	1.16792	-1.2058	-1.49867	-1.60269	-2.7096	-0.569547	-1.93699	0.257568	-1.36744
L8GQP6	Nfrl, putative	-1.82969	-1.83103	-5.70564	-2.35293	-6.15741	-4.95081	-3.12212	-4.48705	0.470587	-1.36493
L8GD72	Clathrin coat assembly protein AP50, putative (Fragment)	1.03205	-0.321072	0.510578	-0.901663	-1.43415	-0.536075	0.407185	-0.957295	0.0529797	-1.36448
L8GFW1	Sphingosine hydroxylase	-3.29095	-0.429646	-4.80188	-3.94822	-4.69547	-3.97142	-2.84083	-4.20504	0.399227	-1.36421
L8H1F9	RasGEF domain containing protein	-1.84838	-2.54752	-2.80886	-4.04736	-2.93207	-4.31712	-2.40159	-3.76551	0.0642902	-1.36393
L8GPG5	Acyl carrier protein	-4.7123	-0.79071	-3.13841	-5.02028	-4.09614	-3.58196	-2.88047	-4.23279	0.359866	-1.35232
L8H446	Ubiquitinconjugating enzyme subfamily protein	-1.3997	-2.20515	-1.51679	-5.39132	-1.76028	-1.92361	-1.70721	-3.02507	0.381884	-1.31785
L8HHS7	Uncharacterized protein	1.75614	0.689622	1.37011	-0.195487	-0.0777826	0.136275	1.27196	-0.0456649	0.0416153	-1.31762
L8H749	Peripla_BP_6 domain-containing protein	2.8608	1.16879	2.41013	1.19227	0.79698	0.570208	2.14657	0.853151	0.112208	-1.29342
L8HKF1	Cytosolic regulator of adenylate cyclase	-0.862265	-1.40605	-1.22063	-2.06605	-2.53868	-2.73647	-1.16298	-2.44707	0.00823651	-1.28409
L8HBE8	Chorein_N domain-containing protein	3.543	1.9825	3.01602	1.63822	1.52911	1.52308	2.84717	1.56347	0.106373	-1.2837
L8GQE5	Nucleoside diphosphate kinase	0.2959	2.22421	-1.71904	-0.651756	-0.886517	-1.49325	0.267024	-1.01051	0.37874	-1.27753
L8H292	Ribosomal proteins l2, RNA binding domain containing protein	-0.632908	2.1465	-0.00348822	-0.880949	-1.13104	-0.241376	0.503369	-0.751121	0.271393	-1.25449
L8H1X4	Ribosomal protein L3, putative	-0.789877	2.61496	0.111283	-0.558511	-1.28483	0.0246173	0.645455	-0.60624	0.346107	-1.2517
L8HKF9	Fumarylacetoacetase	-1.53215	-2.57755	-1.54108	-3.79471	-2.76119	-2.84245	-1.88359	-3.13278	0.0600421	-1.24919
L8HIN1	AP complex subunit sigma	-0.396962	-1.38034	-1.68726	-4.13851	-1.99346	-1.05273	-1.15485	-2.3949	0.308801	-1.24005
L8GIG5	3-deoxy-7-phosphoheptulonate synthase	-1.038	-0.854076	0.00163997	-1.43129	-0.171307	-3.98411	-0.630147	-1.86224	0.388109	-1.23209
L8GTW8	RhoGEF domain containing protein	-2.71707	-3.98176	-3.80503	-5.41288	-4.62477	-4.14226	-3.50129	-4.72663	0.0867883	-1.22535
L8GIV3	Ras subfamily Rab protein	-2.06813	-2.68497	-1.71656	-5.50559	-2.38177	-2.23805	-2.15656	-3.37514	0.372071	-1.21858
L8HM38	Eukaryotic ribosomal protein L18, putative	0.687262	2.76905	0.22889	0.181719	-0.294943	0.186547	1.2284	0.0244409	0.26102	-1.20396
L8GUN1	Longinlike, putative	0.303221	-0.964542	-0.324269	-1.4398	-1.31377	-1.83431	-0.32853	-1.52929	0.0648232	-1.20076
L8GZ55	Ser/Thr kinase STK, putative	-2.85504	-3.25218	-2.80341	-2.61984	-7.36053	-2.52565	-2.97021	-4.16867	0.531451	-1.19846
L8HE63	Tubulin beta chain	-1.86401	-0.709665	-2.01609	-3.03016	-3.10369	-2.0423	-1.52992	-2.72539	0.0918481	-1.19546
L8GY75	Ribosomal protein L6e, putative	-0.748516	1.78741	-0.360482	-0.845368	-1.1505	-0.903188	0.226138	-0.966353	0.268764	-1.19249
L8GDR3	Nucleolar protein Nop56, putative	-2.75199	-2.93723	-3.07842	-5.20858	-2.00991	-5.10529	-2.92255	-4.10793	0.37587	-1.18538
L8H9D0	2cys peroxiredoxin, putative	-2.92186	1.33079	-6.46672	-3.75344	-4.60946	-3.23135	-2.68593	-3.86475	0.655188	-1.17882
L8HC77	Ribosomal protein S7p/S5e, putative	0.186948	3.60056	0.167243	0.686432	-0.598279	0.348051	1.31825	0.145401	0.416229	-1.17285
L8GLI5	Uncharacterized protein	0.452034	-1.42937	-0.02356	-1.94075	-1.7405	-0.826082	-0.33363	-1.50245	0.166717	-1.16882
L8GQU5	Major Vault Protein repeatcontaining protein	2.26306	5.33374	1.02254	1.71577	0.859229	2.54212	2.87312	1.70571	0.466428	-1.16741
L8GUW5	ADPribosylation factor, putative	-0.548869	-0.722423	0.244317	-0.954434	-1.20067	-2.35741	-0.342325	-1.50417	0.0999419	-1.16184
L8GUH1	U-box domain containing protein	-1.50901	-1.70559	-3.78741	-1.47378	-7.62118	-1.39056	-2.334	-3.49518	0.639231	-1.16117
L8HKN5	Raslike protein 1, putative	1.85715	1.75462	2.18113	0.769318	0.980187	0.563035	1.93097	0.770846	0.00279251	-1.16012
L8HH27	FGGAP repeat domain containing protein	4.83315	3.93637	5.26994	3.7901	3.63572	3.17344	4.67982	3.53309	0.0818495	-1.14674
L8GKP4	Uncharacterized protein	-2.81937	-0.138201	-2.73558	-3.06456	-3.17602	-2.86557	-1.89772	-3.03538	0.324984	-1.13767
L8GFH7	GTPase-activator protein for Ras family GTPase	2.16786	1.57638	2.18948	0.903898	0.878449	0.74325	1.97791	0.841866	0.0243378	-1.13604
L8GJR0	Ras subfamily protein	-0.0599386	-1.64157	-0.6587	-2.28114	-2.00943	-1.4643	-0.786736	-1.91829	0.117385	-1.13156
L8GEP4	Ribosomal protein L21e, putative	-0.00451206	1.71238	-0.33113	-0.454832	-1.3013	-0.255283	0.458913	-0.670471	0.211231	-1.12938
L8H3U4	DIL domain containing protein	2.03297	0.125271	1.43569	-0.25295	0.145702	0.321635	1.19798	0.0714623	0.175852	-1.12651
L8HFS1	Ribosomal protein L35, putative	-0.918289	1.7342	0.0854325	-0.210948	-1.73508	-0.528445	0.300447	-0.824823	0.293889	-1.12527
L8HAW7	Autophagy-related protein 27 protein	3.19367	4.99961	3.16889	2.76127	2.63242	2.60381	3.78739	2.66583	0.204832	-1.12156
L8GTG8	Phospholipid-transporting ATPase	5.4546	4.47323	5.19259	3.7769	4.10604	3.87751	5.04014	3.92015	0.0505961	-1.11999
L8HDW9	Oxidoreductase, zincbinding dehydrogenase, putative	-4.9778	-0.704474	-3.25119	-5.21862	-3.85825	-3.21528	-2.97782	-4.09738	0.477611	-1.11956
L8GK33	Amine oxidase	1.51138	4.60517	0.120866	1.01129	0.760593	1.12509	2.07914	0.965655	0.489483	-1.11348
L8HE76	Uncharacterized protein	-3.54014	-1.72023	-4.86687	-5.53068	-5.04886	-2.86183	-3.37575	-4.48046	0.419461	-1.10471
L8GEB3	Coatomer subunit alpha	-4.18211	-2.75698	-2.94557	-3.86409	-5.06411	-4.26319	-3.29489	-4.39713	0.128814	-1.10224
L8HJ84	Ribosomal protein L31e, putative	-1.51006	3.34606	-0.466014	-0.541944	-0.442505	-0.936965	0.456662	-0.640471	0.53522	-1.09713
L8HEU0	40S ribosomal protein S7	-0.815607	2.23048	-2.13985	-0.751325	-1.41688	-1.84144	-0.241661	-1.33655	0.489416	-1.09488
L8GQI3	Uncharacterized protein	-2.89038	-2.02536	-2.97176	-4.10605	-4.31793	-2.7332	-2.62916	-3.71906	0.149123	-1.08989
L8H5F3	TolAlike protein	-0.818552	-1.19321	0.025132	-4.71359	-0.127821	-0.409444	-0.662211	-1.75029	0.543169	-1.08808
L8GE59	Plasma membrane ATPase	6.16976	5.55566	5.96594	4.89545	4.87508	4.66788	5.89712	4.8128	0.0160303	-1.08432
L8GLU0	Ribosomal protein S4, putative (Fragment)	0.38473	2.76941	0.392484	0.705849	-0.411482	0.0288738	1.18221	0.107747	0.309327	-1.07446
L8HA76	PXMP2/4 family protein 3, putative	-2.97749	1.43242	-3.26886	-2.54705	-2.899	-2.57851	-1.60464	-2.67485	0.554808	-1.07021
L8HF58	C2 calcium/lipidbinding (CaLB) region-containing protein	1.48119	0.632385	1.50637	0.0544497	0.244949	0.147541	1.20665	0.14898	0.0617411	-1.05767
L8GZ94	Ribosomal L5P family Cterminus, putative	0.321361	3.15696	0.395345	0.643156	-0.356523	0.42817	1.29122	0.238268	0.378513	-1.05296
L8GLP0	Peptidase, S8/S53 subfamily protein	3.93117	3.01219	5.05745	3.05139	2.98261	2.82074	4.00027	2.95158	0.21695	-1.04869
L8H1F3;L8H0R0	Ribosomal L28e protein family;Ribosomal_L28e domain-containing protein	-0.245427	2.5128	0.70926	0.18056	-0.558583	0.220438	0.99221	-0.052528	0.32512	-1.04474
L8HC03	Transport protein Sec61 alpha subunit, putative	-1.27512	1.01871	-5.0484	-1.60896	-4.47291	-2.356	-1.76827	-2.81262	0.633313	-1.04436
L8GVI2	60S ribosomal protein L13	0.6556	2.59405	0.985131	0.751826	-0.107323	0.498355	1.41159	0.380953	0.22125	-1.03064
L8HGK3	1,4-alpha-glucan branching enzyme	-1.70888	-1.52782	-1.5817	-2.86733	-2.11983	-2.91557	-1.60613	-2.63424	0.0520993	-1.02811
L8H015	Uncharacterized protein	6.87283	6.11526	6.64078	5.47285	5.61585	5.46473	6.54296	5.51781	0.0392734	-1.02515
L8HEV0	Flavocytochrome c subfamily protein	-6.29935	1.88148	-3.25901	-2.99686	-4.12191	-3.61001	-2.55896	-3.57626	0.712625	-1.0173
L8HGZ3	Rab8/RabEfamily small GTPase, putative	1.82252	0.432151	1.72232	-0.0372453	0.333605	0.634141	1.32567	0.310167	0.137937	-1.0155
L8GFE9	7fold repeat in clathrin and VPS proteins repeat-containing protein	-4.2918	-1.68925	-3.17172	-4.01947	-4.06056	-4.11515	-3.05092	-4.06506	0.31065	-1.01414
L8GIC4	Tubulin alpha chain	-3.69733	-2.51165	-4.80143	-4.03979	-4.77513	-5.22926	-3.67014	-4.68139	0.26789	-1.01126
L8H9C8	Protein kinase domain containing protein	0.219889	0.055487	0.571807	-0.92434	-0.784591	-0.472222	0.282394	-0.727051	0.00792339	-1.00945
L8GK41	Oxysterolbinding protein-like protein 8 isoform b, putative	-0.514314	0.610201	-0.232942	-1.03663	-1.22431	-0.893086	-0.0456848	-1.05134	0.0871368	-1.00566
L8HGJ2	Uncharacterized protein	1.85494	0.553244	0.89114	-0.0286576	0.234895	0.100052	1.09978	0.102096	0.119916	-0.997679
L8HAH1	Citrate synthase	-1.59718	0.308325	-1.77605	-2.37344	-2.03286	-1.65078	-1.02164	-2.01902	0.270315	-0.997387
L8HAK1	Calreticulin	0.00188796	2.99358	0.32601	0.102354	-0.222492	0.460621	1.10716	0.113494	0.405214	-0.993665
L8GSJ6	Protein phosphatase 4 regulatory subunit 1, putative	1.25164	-1.15077	0.527364	-0.609271	-0.973847	-0.747661	0.209409	-0.776927	0.299047	-0.986335
L8GRN2	Peptidase S74 domain-containing protein	1.26727	0.378215	0.576305	0.0229001	-0.122608	-0.624225	0.740596	-0.241311	0.047119	-0.981907
L8GV78	Ornithine/lysine/arginine decarboxylase	0.0764835	3.48685	-1.13689	0.0319951	-0.748387	0.198437	0.808815	-0.172652	0.554373	-0.981466
L8GDI8	Clathrin adaptor complex small chain subfamily protein	0.972158	-0.0490129	-0.186089	-0.47762	-0.86582	-0.855071	0.245685	-0.732837	0.103091	-0.978522
L8GQT3	40S ribosomal protein S3a	0.896111	3.42448	0.901017	1.12846	0.264167	0.950976	1.74054	0.781202	0.374323	-0.959335
L8GXK0	Ribosomal protein L32, putative	1.05961	1.74069	1.07113	0.876529	-0.267177	0.393984	1.29048	0.334445	0.0843042	-0.95603
L8HH98	Protein kinase domain containing protein	1.28282	3.69939	1.26863	1.34603	0.821612	1.23681	2.08361	1.13482	0.360985	-0.948792
L8HJK2	SnoaL-like domain-containing protein	1.70132	0.510439	0.273272	-0.599617	1.18459	-0.937103	0.828343	-0.117375	0.307482	-0.945718
L8HKY5	Ribosomal protein S11, putative	-4.27982	1.6828	-1.84748	-1.45149	-4.50471	-1.31075	-1.4815	-2.42232	0.670645	-0.940814
L8GGP3	Receptor mediated endocytosis family member (Rme1), putative	2.08832	1.41301	1.90177	0.896977	0.901739	0.79123	1.80103	0.863315	0.0394706	-0.937718
L8H946	Ras-related protein Rab-14	-1.09796	-1.05415	-1.05466	-2.34561	-2.08045	-1.57952	-1.06892	-2.00186	0.052814	-0.932936
L8GYM5	Ribosomal protein L15	-0.179265	1.95722	-1.43958	-0.174906	-1.49528	-0.787898	0.112791	-0.81936	0.454226	-0.932151
L8HC62	Elongation factor Tu GTP binding domain containing protein	-2.20773	-2.68856	-2.5457	-2.54063	-4.68675	-2.97905	-2.48066	-3.40214	0.29283	-0.921481
L8H6D7	Uncharacterized protein	-2.34367	-0.297506	-1.57417	-2.6113	-1.88878	-2.47367	-1.40512	-2.32458	0.259669	-0.919467
L8HED5	C2 domain containing protein	4.48227	4.53154	4.89339	3.71037	3.81105	3.63271	4.63573	3.71804	0.0107412	-0.917687
L8H8W0	ABC2 type transporter superfamily protein	2.33225	1.25074	2.41436	1.05666	1.17149	1.01817	1.99912	1.08211	0.132274	-0.91701
L8GIV8	Serine/threonine-protein kinase TOR	0.122731	-0.350945	-0.719959	-1.2226	-1.04178	-1.4067	-0.316058	-1.22369	0.0486159	-0.907635
L8H5L5	Histidine acid phosphatase superfamily protein	-0.399355	0.0042135	-0.716475	-1.24991	-1.85903	-0.718471	-0.370539	-1.2758	0.0930652	-0.905265
L8GMR7	Eukaryotic porin protein	5.32901	6.41203	4.44863	4.57545	4.41382	4.49171	5.39656	4.49366	0.252243	-0.902897
L8GU88;L8HBG0	Uncharacterized protein (Fragment);Uncharacterized protein	-1.27052	-2.27761	-1.25704	-2.72894	-2.31422	-2.43005	-1.60172	-2.49107	0.105892	-0.889349
L8GRA3	Glucose-6-phosphate isomerase	-3.03863	-2.45429	-4.42365	-6.84571	-2.68056	-3.05174	-3.30552	-4.19267	0.588411	-0.887148
L8H2C6	Uncharacterized protein	3.1841	2.71791	3.63138	2.71065	2.29191	1.87769	3.1778	2.29342	0.0688823	-0.884384
L8GS92	CRAL/TRIO domain containing protein (Fragment)	-0.49647	-0.657898	-0.895693	-1.82213	-2.11484	-0.760827	-0.683354	-1.56593	0.157251	-0.88258
L8GY18	Protein kinase domain containing protein	6.25091	5.18282	6.16647	4.86627	4.96167	5.12999	5.86673	4.98598	0.11766	-0.880754
L8HGZ1	Uncharacterized protein	0.716078	-1.13149	0.0614043	-0.583777	-1.03947	-1.35035	-0.118001	-0.9912	0.243401	-0.873199
L8H2P5	Protein kinase domain containing protein	-0.527974	-1.79082	-0.916694	-1.79861	-2.22469	-1.82296	-1.07849	-1.94875	0.132937	-0.870257
L8GDZ8	ABC2 type transporter superfamily protein	2.53293	1.2855	2.15195	1.12636	1.06273	1.17251	1.99013	1.12053	0.141593	-0.869596
L8GG28	Mitogen-activated protein kinase	0.808548	0.166993	0.55558	-0.471434	-0.395382	-0.199446	0.510374	-0.355421	0.0286768	-0.865794
L8HB86	ABC2 type transporter superfamily protein	2.94869	2.15367	2.79696	1.70576	1.92537	1.67385	2.63311	1.76832	0.0594535	-0.864782
L8H5X8	Uncharacterized protein	2.04825	0.957741	2.18197	0.822413	0.96615	0.838029	1.72932	0.875531	0.156844	-0.853789
L8H528	Leucine rich repeat domain containing protein	2.33271	1.15874	1.99476	1.0229	0.963242	0.969806	1.82874	0.985316	0.136458	-0.843425
L8GRW8	Casein kinase ii subunit alpha, putative	-1.34831	-1.61788	-1.61292	-4.36023	-1.40139	-1.34271	-1.52637	-2.36811	0.487402	-0.84174
L8GUU6	ADP/ATP translocase	2.30422	4.86939	1.91732	2.31422	1.8895	2.38039	3.03031	2.1947	0.463159	-0.835608
L8GV29	Uncharacterized protein	0.807428	-0.0346595	-0.189436	-0.80668	-1.07559	-0.00321603	0.194444	-0.628496	0.139463	-0.82294
L8GZB8	Saccharopine dehydrogenase	1.93627	1.16074	1.544	0.736005	0.793021	0.651315	1.54701	0.72678	0.0626829	-0.820225
L8HAR2	Cellulase (Glycosyl hydrolase family 5) subfamily protein	1.09864	-0.30678	0.959216	-0.0452818	0.501204	-1.16444	0.583692	-0.236172	0.284688	-0.819864
L8H418	Ribosomal protein L14, putative	-0.72731	1.47143	-0.463091	-0.659114	-0.694822	-0.814088	0.0936761	-0.722675	0.359958	-0.816351
L8H2J7	Leucine rich repeat domain containing protein (Fragment)	4.97367	3.95754	5.15884	4.01637	3.93507	3.70891	4.69669	3.88678	0.15591	-0.809905
L8GW34	Phosphatase, putative	2.01755	0.810348	1.56071	0.723417	0.683783	0.581457	1.46287	0.662886	0.14904	-0.799983
L8HFL0	Rap/ranGAP domain containing protein	0.464884	-0.917001	-0.0592829	-1.12062	-0.953024	-0.801563	-0.170467	-0.958402	0.184608	-0.787936
L8GGP8	Uncharacterized protein	-0.812159	-0.553508	-0.96443	-3.89516	-0.603489	-0.183436	-0.776699	-1.5607	0.57345	-0.783997
L8GNN9	Rab1/RabDfamily small GTPase	1.06926	-0.243584	0.0698272	-0.616863	-0.519842	-0.319037	0.298502	-0.485247	0.181458	-0.783749
L8GQF8	Copper/zinc superoxide dismutase	0.435688	-0.985579	1.72914	-0.73702	0.0637634	-0.496079	0.393084	-0.389779	0.426436	-0.782863
L8HJG1	Ribosomal protein L19	-4.60218	-1.18304	-3.72958	-4.00909	-3.78178	-4.06466	-3.1716	-3.95184	0.526625	-0.780241
L8HK27	Protein kinase domain containing protein	1.79194	1.78833	2.44254	1.1284	1.40034	1.16644	2.00761	1.23172	0.0554201	-0.775884
L8H317	Endonuclease/exonuclease/phosphatase family protein	0.739985	0.146863	0.0954445	-0.235057	-0.31887	-0.788896	0.327431	-0.447608	0.0468151	-0.775039
L8GRL7	Uncharacterized protein (Fragment)	4.13499	3.41069	4.18618	3.31668	3.06781	3.02401	3.91062	3.13617	0.0767131	-0.774451
L8GFS4	Ribosomal protein S5, putative	-0.0635789	2.407	0.106086	0.411731	-0.65371	0.374827	0.816504	0.0442828	0.445653	-0.772221
L8GGR7	Vacuolar atp synthase subunit h, putative	-2.05838	1.45729	-2.81433	-1.80574	-2.3861	-1.53199	-1.13847	-1.90794	0.620283	-0.769471
L8GHQ0	CMF receptor CMFR1, putative	-1.37639	1.99729	-2.10023	-1.11337	-1.4461	-1.22306	-0.493107	-1.26084	0.60536	-0.767735
L8HJT0	RhoGEF domain containing protein	-3.36178	-2.65051	-3.56099	-3.8627	-3.41963	-4.57173	-3.19109	-3.95136	0.157816	-0.760264
L8H8B9	Arrestin (Or santigen), n-terminal domain containing protein	-1.48128	-0.740496	-1.68318	-2.39566	-2.00882	-1.76743	-1.30165	-2.0573	0.102293	-0.755654
L8H4B9	SH3 domain containing protein	6.37156	5.17438	6.22483	5.07492	5.22301	5.20883	5.92359	5.16892	0.181496	-0.75467
L8GIP2	Leucine rich repeat domain containing protein	-1.85318	-2.58153	-1.38649	-1.51978	-1.8787	-4.6753	-1.9404	-2.69126	0.538152	-0.750858
L8GDF5	Guanylate cyclase	1.99985	1.85241	2.34599	1.16287	1.49069	1.30365	2.06608	1.31907	0.0177463	-0.747012
L8GI83	MBOAT family protein	-5.64498	-2.19419	-5.3467	-4.71155	-5.2142	-5.46991	-4.39529	-5.13189	0.575767	-0.736594
L8HA95	RhoGEF domain containing protein	3.71802	2.77906	3.64313	2.65101	2.64429	2.63591	3.38007	2.64374	0.134431	-0.736336
L8HHZ1	V-type proton ATPase subunit a	2.58992	4.33614	2.23157	2.19147	2.27091	2.5274	3.05254	2.32993	0.382077	-0.722615
L8H4Z4	Guanylate cyclase	4.39686	4.03375	4.74361	3.64863	3.96354	3.4332	4.3914	3.68179	0.0548077	-0.709618
L8GGS6	RhoGAP domain containing protein	1.07473	-0.0598087	0.758763	-0.104945	0.00521798	-0.254506	0.591226	-0.118078	0.165524	-0.709304
L8GPE7	CobW/P47K Cterminal domain containing protein	3.59846	2.71986	3.2856	2.71733	2.42905	2.36097	3.20131	2.50245	0.0969691	-0.698863
L8GTK6;L8H2S9	DUF569 domain-containing protein;Fascin subfamily protein	-4.14832	-2.40332	-2.8416	-3.47774	-4.21265	-3.79385	-3.13108	-3.82808	0.316209	-0.697003
L8HBV7	Serine/threonine kinase	3.54624	2.34805	3.40129	2.39218	2.39296	2.4426	3.09853	2.40925	0.209252	-0.689282
L8H1F4	Myosin VIIa, putative	6.18762	6.23863	6.74575	5.57846	5.75596	5.77526	6.39067	5.70322	0.0484534	-0.68744
L8GSM1	Rasrelated GTPase	-0.728874	-3.72851	-0.879762	-0.457736	-3.79551	-3.13639	-1.77905	-2.46321	0.653388	-0.684161
L8H688	Gprotein-coupled receptor (GPCR) family protein	-0.86319	-1.72543	-0.498468	-1.91798	-2.20022	-1.0182	-1.02903	-1.71213	0.250931	-0.683104
L8GL46	Uncharacterized protein	0.588519	-0.133766	-0.105732	-0.491611	-0.678714	-0.51568	0.11634	-0.562002	0.0951607	-0.678342
L8GYZ0	Ribosomal protein S8, putative	0.360769	3.49961	-0.537409	0.937595	-0.357958	0.710766	1.10766	0.430134	0.642981	-0.677523
L8H122	Vacuolar proton pump d subunit, putative	1.65068	3.93089	1.52689	1.61462	1.55701	1.9096	2.36949	1.69375	0.479101	-0.675739
L8HH94	Protein kinase domain containing protein	2.97212	2.19499	2.95053	2.06109	2.0527	1.98027	2.70588	2.03135	0.117101	-0.674526
L8HIT8	Ribosomal protein L4/L1 family	-0.0959072	2.20961	0.311161	0.402759	-0.1482	0.14891	0.808287	0.13449	0.444682	-0.673797
L8GZW9	AP-2 complex subunit alpha	2.32138	1.28778	1.6427	0.787488	1.24119	1.2192	1.75062	1.08263	0.145181	-0.667991
L8GUN7	Rab GTPase domain containing protein	-0.696603	-0.982917	-0.257564	-1.66149	-0.932669	-1.34219	-0.645695	-1.31212	0.0892083	-0.666423
L8H2L6	Ribosomal protein L22, putative	0.53411	2.38657	0.671661	1.0378	-0.164763	0.724565	1.19745	0.532535	0.404389	-0.664911
L8GI43	Uncharacterized protein	0.52232	1.27891	-0.639093	-0.278839	-0.339793	-0.196296	0.38738	-0.271643	0.358766	-0.659023
L8H5C2	COP9 signalosome complex subunit 4	-1.65409	-1.01865	-1.48192	-2.0719	-1.93196	-2.12418	-1.38489	-2.04268	0.0635853	-0.657795
L8HHZ8	Uncharacterized protein	0.315125	-0.604573	0.477784	-0.427481	-0.624749	-0.724907	0.0627788	-0.592379	0.18533	-0.655158
L8GFQ7	Uncharacterized protein	-1.93689	0.151165	-3.33338	-2.40521	-1.68216	-2.98328	-1.70637	-2.35688	0.596429	-0.650514
L8HBQ3	Ribosomal protein S10p/S20e, putative	-5.0187	3.01764	-2.10114	-1.53022	-2.61751	-1.89507	-1.3674	-2.01427	0.809714	-0.646869
L8H3C5	Protein kinase domain containing protein	-2.66283	-2.47077	-2.22508	-3.18943	-2.91998	-3.18289	-2.45289	-3.09744	0.0176545	-0.644545
L8GQ86	Sec1 family protein (Fragment)	5.85335	4.94454	5.84597	4.96574	5.05399	4.69893	5.54795	4.90622	0.156996	-0.641734
L8GGY5	ABC2 type transporter superfamily protein	6.54601	5.73365	6.35048	5.65601	5.87245	5.17658	6.21005	5.56835	0.117254	-0.641698
L8GTW4	Armadillo/betacatenin-like repeat domain containing protein	1.1141	0.532339	0.654052	0.614409	-0.0331617	-0.199446	0.766829	0.127267	0.111318	-0.639562
L8H7W5	Non-specific serine/threonine protein kinase	0.894939	0.0266601	1.08621	-0.254342	0.208123	0.146823	0.669268	0.0335344	0.18069	-0.635734
L8H0Y7	Ubiquinolcytochrome c reductase complex 14 kDa protein	-1.06744	0.293382	-1.69669	-0.993995	-0.994098	-2.37623	-0.823584	-1.45478	0.447904	-0.631191
L8H9L6	Carboxylic ester hydrolase	0.994759	-0.677913	0.979909	-0.0178281	-0.251357	-0.322828	0.432252	-0.197338	0.374327	-0.629589
L8GXQ2	Uncharacterized protein	3.03986	2.21344	3.13871	2.00093	2.08815	2.42252	2.79734	2.17053	0.153887	-0.626803
L8GXX4	Ribosomal protein L10, putative	-1.33901	2.18022	-0.903469	-1.08434	-0.797253	-0.0444334	-0.0207529	-0.642008	0.636692	-0.621255
L8GII1	Cytochrome c oxidase	0.706402	1.26887	-0.00225579	0.204005	-0.0380605	-0.0399685	0.657673	0.0419919	0.232679	-0.615681
L8HH90	1-aminocyclopropane-1-carboxylate deaminase	0.539119	1.301	-0.0986174	0.378653	0.25656	-0.731012	0.580499	-0.0319328	0.31796	-0.612432
L8HFS4	ABC2 type transporter, putative	-0.156815	0.296074	0.123691	-0.564219	-0.740006	-0.266975	0.0876502	-0.523733	0.0329544	-0.611383
L8H265	Vacuolar protein sorting-associated protein 35	-0.710328	-0.0249204	-1.2514	-1.35945	-1.18152	-1.23599	-0.662217	-1.25899	0.232884	-0.59677
L8H0Y3	SIT4 phosphataseassociated protein	-1.90587	-2.35979	-4.63321	-5.83373	-2.29735	-2.53823	-2.96629	-3.55644	0.700535	-0.59015
L8GJ32	40S ribosomal protein S4	0.332368	1.84095	-0.212449	0.463306	-0.398332	0.152946	0.653624	0.07264	0.453404	-0.580984
L8GP78	Ras guanine nucleotide exchange factor, putative	3.32098	2.2595	3.25615	2.5722	2.43817	2.10068	2.94555	2.37035	0.23055	-0.575198
L8GSP6	Ras-related protein Rab-2A, putative	2.29924	2.42077	1.90025	1.62067	1.60626	1.66867	2.20675	1.63187	0.0653497	-0.574888
L8H8K8	Lecithin:cholesterol acyltransferase	1.6574	0.635262	1.55104	1.21879	0.323734	0.581698	1.28123	0.708073	0.246208	-0.57316
L8GJ74;L8GK39	DUF547 domain-containing protein;Uncharacterized protein	0.0740696	-0.403849	-0.440567	-0.630131	-1.19676	-0.637093	-0.256782	-0.821328	0.0882607	-0.564546
L8HGC7	60S ribosomal protein L27a, putative	-1.36195	0.735558	-1.3423	-0.600723	-2.0505	-0.985364	-0.65623	-1.2122	0.541652	-0.555967
L8GMK9	Tetratricopeptide repeat domain containing protein	-1.30321	-1.27528	-1.51368	-2.04692	-1.94305	-1.76031	-1.36406	-1.91676	0.00823222	-0.552705
L8H263	Serine/threonineprotein kinase	4.77048	3.64797	4.54857	3.72386	3.71327	3.87633	4.32234	3.77115	0.247833	-0.551189
L8GSM0	Guanylate cyclase	3.44439	2.77977	3.5897	2.61023	2.88712	2.67717	3.27129	2.72484	0.149664	-0.546451
L8HBP6	Syntaxin7A, putative	0.212759	0.47792	0.243855	-0.223847	-0.475974	0.00321603	0.311511	-0.232202	0.0380273	-0.543713
L8H0Q0	Vacuolar ATP synthase subunit F, putative	-0.571582	1.8684	-1.18446	-0.681181	-0.206979	-0.618999	0.0374521	-0.502387	0.622725	-0.539839
L8GZ91	Uncharacterized protein	0.107839	-1.04756	-0.643783	-0.723098	-1.09618	-1.34823	-0.527834	-1.05584	0.261243	-0.528005
L8HDJ2	Glutamine--tRNA ligase	1.42572	0.679386	1.51718	0.683981	0.736995	0.641619	1.20743	0.687532	0.187943	-0.519896
L8GI96	Frizzled/Smoothened family membrane region protein	4.50868	3.02239	5.00827	3.80709	3.93306	3.25723	4.17978	3.66579	0.486511	-0.513988
L8H2N9	V-type proton ATPase subunit C	0.719612	2.42157	0.746148	0.847536	0.582646	0.926545	1.29578	0.785576	0.461636	-0.510202
L8HH95	Leucine rich repeat domain containing protein	0.761533	0.194616	0.57603	-0.0630908	0.0980762	-0.0247432	0.510726	0.00341409	0.0832737	-0.507312
L8HL46	Ribosomal protein S17, putative	-1.05601	2.40862	-1.46943	-1.00285	-0.707326	0.0868435	-0.038941	-0.54111	0.726919	-0.502169
L8HD35	Leucine rich repeat domain containing protein	0.542016	-0.280991	0.606419	-0.19741	-0.107404	-0.325724	0.289148	-0.210179	0.218778	-0.499327
L8H0P3	40S ribosomal protein S12	-0.579813	0.659314	-1.25564	-0.597517	-1.05571	-1.01501	-0.392045	-0.889413	0.471705	-0.497368
L8GF48	CBS domain containing protein	0.30163	0.928511	0.457823	0.103577	0.251613	-0.158377	0.562654	0.0656044	0.102111	-0.49705
L8GE16	RhoGAP domain containing protein	2.12123	1.18394	1.62253	1.206	1.08838	1.14748	1.64257	1.14729	0.207316	-0.495282
L8HCL2	Ribosomal L37ae protein family	-2.78877	0.824265	-2.9573	-2.41056	-2.50032	-1.48921	-1.6406	-2.13336	0.732371	-0.492758
L8GVF3	Calmodulinbinding protein, putative	-0.994025	-2.26659	-3.16593	-2.6311	-2.76322	-2.49453	-2.14218	-2.62962	0.520789	-0.487437
L8HL59	Leucinerich repeat protein lrrA, putative	5.49183	4.26419	5.40197	4.7066	4.61847	4.39328	5.05266	4.57278	0.34817	-0.479881
L8H6I9	SH3 domain containing protein	2.64125	2.1436	2.67012	1.81874	1.95575	2.24739	2.48499	2.00729	0.0936518	-0.477698
L8H370	Cterminal domain small phosphatase, putative	0.841848	-0.144203	0.954217	0.226513	0.195005	-0.202187	0.550621	0.0731103	0.304674	-0.47751
L8HGD1	Tubulin beta chain	-1.88286	-1.59392	-2.17377	-2.29419	-2.55176	-2.23617	-1.88351	-2.36071	0.0848528	-0.477191
L8GD46	Uncharacterized protein	3.12853	1.5274	2.69333	2.16863	1.80037	1.95324	2.44975	1.97408	0.425827	-0.475675
L8GRC7	Ribosomal L18p/L5e family	-1.00943	-1.20698	-1.2021	-1.67001	-1.46565	-1.68786	-1.1395	-1.60784	0.00849694	-0.468333
L8H1Q1	Uncharacterized protein	0.330693	1.66001	-0.226452	0.583764	0.00915622	-0.228618	0.588084	0.121434	0.504742	-0.46665
L8GYQ9	Elongin-C	0.947465	0.406681	0.386067	-0.0372453	0.177283	0.208667	0.580071	0.116235	0.1127	-0.463836
L8GVV1	PCI domain containing protein	-3.08338	-2.26151	-3.27375	-2.76262	-2.74999	-4.49658	-2.87288	-3.3364	0.53102	-0.463521
L8HJ08	40S ribosomal protein S8	-0.12208	2.07136	-0.0860148	0.471384	-0.251002	0.25948	0.621089	0.159954	0.595864	-0.461135
L8GM99	Vtype ATPase, D subunit	-0.32976	2.03673	-0.887326	-0.116055	-0.0253884	-0.409636	0.273213	-0.183693	0.661952	-0.456906
L8H6F0	ABC2 type transporter superfamily protein	6.98801	5.94565	7.05337	6.48444	6.23148	5.90406	6.66234	6.20666	0.337781	-0.45568
L8H6Y3	Protein phosphatase 2C domain containing protein	-3.75336	-4.10357	-3.01071	-4.25865	-3.87853	-4.07848	-3.62255	-4.07189	0.296265	-0.449339
L8GQ21	Uricase	-6.66761	1.8026	-3.07965	-2.6084	-4.69961	-1.97977	-2.64822	-3.09593	0.875991	-0.447708
L8GYP5	Ras subfamily protein	-1.85468	-2.61906	-2.38692	-2.68392	-2.64883	-2.86578	-2.28688	-2.73284	0.180123	-0.445959
L8HH66	H(+)-transporting two-sector ATPase	2.31658	5.51865	2.37644	3.03848	2.83877	2.99928	3.40389	2.95884	0.714977	-0.44505
L8HIH0	DEAD/DEAH box helicase domain containing protein (Fragment)	-3.96263	-3.72367	-4.2756	-4.66008	-4.77726	-3.85769	-3.9873	-4.43168	0.267881	-0.444374
L8GFI9	Uncharacterized protein	-1.8153	-2.57273	-5.82586	-5.50675	-1.62332	-4.40913	-3.40463	-3.8464	0.806513	-0.441772
L8GND2	Uncharacterized protein	-5.94248	-1.41565	-3.49579	-1.69114	-2.7283	-7.73448	-3.61797	-4.05131	0.859455	-0.433337
L8GY34	Universal stress domain containing protein	-0.312964	2.65726	0.631116	0.262493	0.982872	0.430371	0.991804	0.558579	0.674046	-0.433225
L8GPS7	Adaptorrelated protein complex 1, beta 1 subunit, isoform 2, putative	2.55622	1.48022	2.00872	1.32638	1.53672	1.88349	2.01505	1.5822	0.30432	-0.432857
L8GQC0	RhoGEF domain containing protein	-1.50622	-1.77296	-1.62473	-1.8613	-1.98394	-2.34796	-1.63464	-2.0644	0.0793905	-0.429761
L8H6F8	Ras-related protein Rab	-2.99326	-5.04005	-2.80222	-5.58859	-3.39751	-3.12721	-3.61184	-4.03777	0.708104	-0.425926
L8HK08	C2 domain containing protein	2.32554	1.22007	2.13936	1.68571	1.49843	1.22826	1.89499	1.4708	0.342731	-0.42419
L8H599	Rasrelated protein ralB-B, putative	3.12086	2.2263	2.71629	2.36693	2.25731	2.19053	2.68782	2.27159	0.24622	-0.416227
L8H146;L8GDR4	Eukaryotic initiation factor, putative;Eukaryotic initiation factor, putative (Fragment)	-0.58558	-1.12214	-1.4151	-1.41157	-1.69744	-1.2599	-1.04094	-1.4563	0.226651	-0.415359
L8H9V1	Vacuolar proton pump subunit B	2.10603	5.12544	1.67509	2.54994	2.54196	2.57875	2.96886	2.55688	0.740802	-0.411972
L8GWE0	Uncharacterized protein	-4.64781	-0.846029	-1.28444	-6.47082	-1.29117	-0.247025	-2.25942	-2.66967	0.866866	-0.410251
L8GGH2	EF hand domain containing protein	4.63454	3.63808	4.80003	4.16002	3.90667	3.78538	4.35755	3.95069	0.380486	-0.406861
L8H0H7	Copine subfamily protein	-0.443633	-1.42568	-1.50757	-1.46798	-1.46451	-1.64299	-1.12563	-1.52516	0.362752	-0.399533
L8H5W6	Calpain large subunit, domain iii domain containing protein	1.41896	0.684456	0.904416	0.668451	0.525272	0.626718	1.00261	0.606814	0.207221	-0.395799
L8HJF7	Prohibitin	-1.01046	0.874964	-6.12487	-0.276804	-0.489121	-6.67768	-2.08679	-2.4812	0.900531	-0.394413
L8HJ43	RAB11B protein, putative	3.98002	2.91346	3.39819	2.91733	3.11848	3.08414	3.43055	3.03998	0.332057	-0.390572
L8HGF1	Ras subfamily protein	4.53719	3.30625	4.4263	3.69631	3.72235	3.68427	4.08991	3.70098	0.426796	-0.388937
L8GYR9	Ribosomal S29 subunit	-1.59861	2.30909	-1.53365	-0.911789	-0.928256	-0.142176	-0.27439	-0.660741	0.795147	-0.386351
L8GJM6	Small Gprotein	3.0159	2.42977	2.77427	2.26118	2.22047	2.58563	2.73998	2.35576	0.14466	-0.384219
L8GQP5	26S protease regulatory subunit 6a, putative	-2.77309	-3.01855	-2.63592	-3.26685	-3.33468	-2.97439	-2.80919	-3.19197	0.0717293	-0.382782
L8HK43	Asparagine--tRNA ligase	-1.23886	-1.69207	-1.69329	-1.93784	-1.80071	-2.02582	-1.54141	-1.92146	0.113325	-0.380049
L8HHV3	Syntaxin protein, putative	4.74035	4.062	4.65636	4.03772	4.36591	3.91646	4.48624	4.1067	0.219673	-0.379539
L8HBI0	Serine/threonine-protein phosphatase	-4.10262	-3.21647	-2.23914	-1.9987	-4.14836	-4.54613	-3.18608	-3.56439	0.715322	-0.378315
L8GI40	Casein kinase ii subunit alpha, putative	-1.8047	-2.3819	-1.976	-2.06746	-2.55071	-2.67735	-2.0542	-2.43184	0.209739	-0.37764
L8GCB8	Rasrelated C3 botulinum toxin substrate 1, putative	1.56653	0.58763	1.57578	0.882124	0.762267	0.95579	1.24331	0.866727	0.369459	-0.376587
L8GK64;L8GJM9	Serine/threonine kinase;Serine/threonine kinase	-1.81799	-1.41478	-1.63171	-2.39966	-1.81659	-1.76151	-1.62149	-1.99259	0.207471	-0.371095
L8HB55	BRO1like domain containing protein	-0.558361	-0.574391	-0.870363	-0.500464	-0.868135	-1.7433	-0.667705	-1.0373	0.424001	-0.369595
L8GHU5	Uncharacterized protein	1.64968	0.513784	4.22846	1.83017	1.66866	1.82978	2.13064	1.77621	0.777778	-0.354437
L8GLA5	KH domain containing protein	2.82464	2.25528	3.01128	1.92708	2.45311	2.65095	2.69707	2.34371	0.323032	-0.353356
L8HIZ5	Protein kinase domain containing protein	0.395045	-0.679577	0.307632	-0.582356	-0.167276	-0.281483	0.00769981	-0.343705	0.420305	-0.351405
L8HK40	Peptidase M16 inactive domain containing protein	1.058	2.60866	0.355683	1.3944	1.02704	0.573854	1.34078	0.998431	0.667233	-0.34235
L8HGB4	RabE family small GTPase (Fragment)	5.22211	4.28485	4.92333	4.27231	4.55644	4.60117	4.8101	4.47664	0.353503	-0.333462
L8H983;L8GVW9	Doublecortin domain-containing protein;Doublecortin protein	0.734842	0.108125	0.720003	0.321333	0.253431	0.00573766	0.52099	0.193501	0.251217	-0.327489
L8H0J8	SNF7 family protein	-2.37537	-4.53591	-3.80886	-3.20174	-2.52366	-5.9687	-3.57338	-3.89803	0.807549	-0.324653
L8HET7	PH domain containing protein	6.08753	5.69238	6.59316	5.62931	5.91069	5.8695	6.12436	5.80317	0.344022	-0.321192
L8GP85	6-phosphogluconate dehydrogenase, decarboxylating	1.36125	1.71527	1.56027	1.09232	1.54856	1.03848	1.5456	1.22645	0.183849	-0.319142
L8GVQ1	Vacuolar proton ATPase, putative	0.20679	3.4943	0.329059	1.05382	0.924855	1.12485	1.34338	1.03451	0.801224	-0.308876
L8GRV7	Uncharacterized protein	5.53078	4.15535	5.70912	5.10132	4.79575	4.5792	5.13175	4.82542	0.602896	-0.306325
L8H0R6	GTPaseactivator protein for Ras-like GTPase	2.66218	1.15257	2.1256	1.70442	1.50807	1.80957	1.98012	1.67402	0.562423	-0.306097
L8HEE3	Signalosome complex protein	-1.83029	-1.52261	-1.92721	-2.39792	-2.09917	-1.69676	-1.76003	-2.06462	0.28197	-0.304584
L8GNQ0	RhoGEF domain containing protein	-0.393426	-1.40012	-0.507279	-0.973799	-1.08375	-1.13055	-0.76694	-1.0627	0.451488	-0.295759
L8GE85	PH domain containing protein	-0.81318	-2.03655	-0.924844	-1.37092	-1.82808	-1.44727	-1.25819	-1.54876	0.543277	-0.290566
L8GNF7	Uncharacterized protein	-1.39253	-0.891365	-1.049	-1.40093	-1.5353	-1.26241	-1.11096	-1.39955	0.182123	-0.288582
L8HHT6;L8HEH9	Vesicle transport V-snare protein, putative;Uncharacterized protein	0.612004	-0.04333	0.192398	-0.430429	0.270557	0.0600575	0.253691	-0.0332715	0.367643	-0.286962
L8GIE6	Non-specific serine/threonine protein kinase	-0.90503	-1.57729	-0.737284	-1.09084	-1.68528	-1.30179	-1.0732	-1.3593	0.414991	-0.286103
L8H5D7	Non-specific serine/threonine protein kinase	-0.871408	-1.8766	-0.0771211	-1.34218	-1.11626	-1.21223	-0.941711	-1.22356	0.6435	-0.281847
L8GQH0	Ribonuclease L inhibitor family protein	-0.454047	-0.896137	-0.582435	-1.36842	-0.900668	-0.507232	-0.644206	-0.925439	0.390551	-0.281232
L8GSY8	Uncharacterized protein	7.40105	6.51364	7.19767	6.60346	6.76409	6.9117	7.03745	6.75975	0.413355	-0.277703
L8HCF2	Synaptobrevin protein	2.94511	1.84877	2.51055	1.9938	2.14232	2.3447	2.43481	2.16027	0.485325	-0.274537
L8H4Q9	Protein kinase domain containing protein	-1.31116	-2.54642	0.295156	0.308483	0.808496	-5.4855	-1.18747	-1.45617	0.910695	-0.268699
L8GZW6	Sec23/Sec24 trunk domain containing protein	-2.8059	-2.34101	-3.08861	-3.49758	-3.00327	-2.5259	-2.74517	-3.00892	0.501391	-0.263745
L8HBF5	RhoGAP domain containing protein	3.18977	2.12872	3.32364	2.522	2.6329	2.70026	2.88071	2.61839	0.5605	-0.262321
L8GHN7	Uncharacterized protein	0.450174	0.577667	0.110017	0.0534653	0.312653	0.0314218	0.379286	0.132513	0.223331	-0.246772
L8HG55	Ras subfamily protein	4.40357	3.71517	4.5564	3.85751	4.11055	3.96956	4.22505	3.9792	0.445452	-0.245843
L8H1B3	Non-specific protein-tyrosine kinase	3.00154	2.55556	2.9938	2.55591	2.72399	2.5493	2.8503	2.60973	0.239281	-0.24057
L8GKC5	Methyltransferase	-1.85218	-0.243295	-1.5789	-1.3655	-1.41556	-1.5838	-1.22479	-1.45495	0.689917	-0.230161
L8GP14	Syntaxin 6, putative	-0.0646424	-0.344176	-0.341915	-1.03422	-0.0676513	-0.324094	-0.250244	-0.475323	0.524084	-0.225078
L8H790	PH domain/RhoGEF domain containing protein	2.63284	1.75114	2.55029	2.19703	2.43348	1.64336	2.31142	2.09129	0.580837	-0.220136
L8H6D1	Dual specificity protein kinase	-1.57602	-2.53114	-2.01579	-2.5068	-2.38911	-1.86918	-2.04098	-2.25503	0.564959	-0.214049
L8HE70	Uncharacterized protein	1.50877	1.01115	1.24484	1.0568	0.960597	1.11364	1.25492	1.04368	0.276637	-0.211239
L8GP24	Ubiquitin family protein	0.285326	-0.0318434	-0.255604	-0.249822	-0.0954662	-0.282977	-0.000707338	-0.209422	0.314959	-0.208715
L8GHJ9	Gtpase-activator protein for Ras family gtpase	5.60055	4.82725	5.24237	4.96082	5.07514	5.01591	5.22339	5.01729	0.454343	-0.206099
L8HJF4	Uncharacterized protein	-0.478945	-0.696226	0.225913	-0.872773	-0.782534	0.0939032	-0.31642	-0.520468	0.649217	-0.204048
L8GQ83	Homogentisate 1,2-dioxygenase	-4.92632	-3.88914	-4.56611	-4.77738	-4.81489	-4.37961	-4.46052	-4.65729	0.600264	-0.196771
L8GKE8	NAD-dependent epimerase/dehydratase family protein	3.19057	2.48084	2.915	2.62758	2.67642	2.71421	2.86213	2.67273	0.45644	-0.1894
L8GF46	C2 NT-type domain-containing protein	3.62427	2.69798	3.18626	2.294	3.15096	3.49559	3.1695	2.98018	0.694873	-0.189317
L8H3F4	Peptide-methionine (S)-S-oxide reductase	-1.94065	-2.44666	-1.43988	-2.09018	-2.48979	-1.8095	-1.9424	-2.12982	0.62557	-0.187425
L8H2B2	Hemolysintype calcium-binding region, putative	-0.546745	-0.446964	-0.591983	-0.511243	-0.705499	-0.926487	-0.528564	-0.71441	0.257612	-0.185846
L8GZS5	Ras GTPase rap1b, putative	5.27652	4.29558	5.45122	4.82538	4.93018	4.71233	5.00777	4.82263	0.659906	-0.185141
L8HJG5	Cell cycle control protein	4.09162	3.63828	4.40278	3.74116	3.8384	4.00009	4.04423	3.85988	0.500446	-0.184344
L8GUV2	Chaperonin GroL, putative	-2.93392	-0.739475	-2.58211	-2.90576	-1.69318	-2.19314	-2.08517	-2.26402	0.830421	-0.178858
L8GT69	RasGEF domain containing protein	1.3108	0.440827	1.34119	0.913114	0.76697	0.889339	1.03094	0.856475	0.615861	-0.174464
L8GFR8	Uncharacterized protein	0.0188411	-0.361671	-0.0142826	-0.201517	-0.201044	-0.47654	-0.119037	-0.293034	0.321741	-0.173996
L8H2A4	Uncharacterized protein	-0.949943	-1.11722	-0.617965	-1.07975	-0.73714	-1.38376	-0.895043	-1.06688	0.511514	-0.171839
L8GJY4	ABC transporter, ATPbinding domain containing protein	4.28841	4.16966	4.04044	3.75447	3.84507	4.39334	4.16617	3.99763	0.495013	-0.16854
L8HBS2	SH3 domain containing protein	3.09805	3.15181	3.35008	2.866	3.19403	3.04763	3.19998	3.03588	0.2526	-0.164095
L8HCE4	IRSp53/MIM domain containing protein	4.13449	3.40988	3.78169	3.56025	3.55625	3.73308	3.77536	3.61653	0.531625	-0.158831
L8GNX0	Elongation factor Tu GTP binding domain containing protein	0.754573	1.83272	0.935367	1.24027	0.807344	1.00336	1.17422	1.01699	0.693478	-0.15723
L8GYD3	Epimerase domain-containing protein	4.05891	3.76077	4.22042	3.84669	3.95427	3.78397	4.01337	3.86164	0.380617	-0.151722
L8GWJ2	Small GTPbinding protein	0.666491	0.34244	0.27666	0.302222	0.36456	0.164921	0.42853	0.277234	0.34381	-0.151296
L8H6F1	p53 inducible protein	7.15352	6.41919	7.11589	6.56018	6.84466	6.8311	6.8962	6.74531	0.603149	-0.150887
L8H241	Leucine rich repeat domain containing protein	1.1699	0.992643	1.20449	1.07715	0.923753	0.914134	1.12234	0.971679	0.15142	-0.150665
L8H5G5	20S proteasome alpha subunit F, putative	-2.57089	-6.98723	-2.87054	-4.21721	-6.0213	-2.62505	-4.14289	-4.28785	0.937725	-0.144966
L8GZF4;L8GY58	Aspartate aminotransferase;Aspartate aminotransferase	-1.63763	-1.21321	-1.56091	-1.68163	-1.28237	-1.86367	-1.47058	-1.60922	0.557682	-0.138645
L8GN71	HEAT repeat domain containing protein	-2.2026	-1.88083	-3.30144	-2.70214	-2.62394	-2.4639	-2.46162	-2.59666	0.784623	-0.135039
L8GJE3	Cystatin, putative	-0.119868	0.00701568	-0.48215	-0.409531	-0.244971	-0.339283	-0.198334	-0.331262	0.465394	-0.132928
L8HLR7	FERM central domain containing protein	2.46704	2.07521	2.23849	2.42149	2.16802	1.79575	2.26025	2.12842	0.57771	-0.131826
L8GNM9	Alanine--glyoxylate transaminase	-3.30101	-3.4882	-3.15511	-3.4421	-3.30036	-3.58977	-3.31477	-3.44408	0.369168	-0.129306
L8GKR8	Uncharacterized protein	5.13869	5.20936	5.48748	5.3375	5.20696	4.91416	5.27851	5.15288	0.488156	-0.125634
L8H8T3	Domain found in dishevelled, egl10, and pleckstrin domain containing protein	2.98411	2.3727	2.79716	2.60999	2.64918	2.52162	2.71799	2.5936	0.5653	-0.124391
L8GL86	Alanine--tRNA ligase	-1.14053	-1.06793	-1.12453	-1.27242	-1.52239	-0.911184	-1.111	-1.23533	0.556803	-0.124339
L8HEJ6	CBS domain containing protein	-0.319659	-0.598727	-0.626695	-0.596082	-0.49395	-0.823394	-0.515027	-0.637809	0.424372	-0.122782
L8GKG8	Rasrelated protein Rab5, putative	0.177599	-1.31746	-0.0769049	-1.09517	-0.413072	-0.066665	-0.405587	-0.524968	0.840921	-0.11938
L8HDU9	Uncharacterized protein	-1.78064	-1.34679	-1.72524	-1.86191	-1.99343	-1.35037	-1.61755	-1.73524	0.651009	-0.117683
L8HLV3	Universal stress protein	-0.657912	0.507603	-0.0529601	-0.592775	0.405109	-0.366045	-0.0677563	-0.184571	0.809038	-0.116814
L8HIW5	Aminotransferase, class I/II superfamily protein	0.921729	0.435094	0.955204	0.610351	0.789396	0.571959	0.770676	0.657235	0.581005	-0.11344
L8GG04	Vacuolar protein sorting-associated protein 29	-2.31627	-1.74062	-1.95973	-1.97225	-2.2839	-2.07881	-2.00554	-2.11165	0.61628	-0.106113
L8GPR5	Mitochondrial import receptor subunit tom40, putative	-1.96226	-0.550817	-5.86561	-2.08278	-4.83136	-1.78145	-2.7929	-2.89853	0.958021	-0.10563
L8HBB5	Spermidine synthase	-3.58529	-3.54544	-4.36218	-3.02986	-2.77963	-5.98454	-3.83097	-3.93135	0.932463	-0.100379
L8HGI2	Permeases of the major facilitator superfamily	1.9233	0.992858	1.90396	1.69797	1.10909	1.7135	1.60671	1.50686	0.800515	-0.0998501
L8HB64	CBS domain containing protein	-1.45648	-1.02772	-0.940365	-1.49054	-0.810158	-1.41788	-1.14152	-1.23953	0.734863	-0.0980048
L8GN55	Kelch repeatcontaining protein	2.22985	1.9261	2.48454	1.75866	2.29789	2.29646	2.2135	2.11767	0.711892	-0.0958253
L8HIN3	Uncharacterized protein	4.40244	3.28664	4.22846	3.57887	3.68771	4.37622	3.97251	3.88093	0.841712	-0.0915799
L8GHU6	RhoGAP domain containing protein	-1.2803	-1.95937	-1.58838	-1.75369	-1.41027	-1.93694	-1.60935	-1.7003	0.73513	-0.0909466
L8HJ62	Uncharacterized protein	-2.55522	-5.32853	-3.1272	-4.98451	-3.29302	-3.00435	-3.67031	-3.76063	0.935767	-0.0903108
L8GEN1;L8H140	Molluscan rhodopsin family protein;Uncharacterized protein	0.426202	0.119822	-0.143727	-0.796376	0.764027	0.164405	0.134099	0.044019	0.866145	-0.0900799
L8H6K8	Leucine rich repeat domain containing protein	3.23307	2.17224	3.32056	3.06445	2.77376	2.6274	2.90862	2.82187	0.841303	-0.0867568
L8GI69	Guanine nucleotidebinding protein g(I), alpha-1 subunit	2.30653	1.26172	2.29899	2.09065	1.79326	1.72487	1.95575	1.86959	0.831832	-0.0861572
L8GLE5;L8GKU6	RasG, putative;Ras family protein rasG, putative (Fragment)	-0.0994059	-1.31095	-0.267071	-0.500877	-0.499429	-0.925663	-0.559141	-0.64199	0.853009	-0.0828489
L8GQ68	SH3 domain containing protein	-0.365823	-0.870195	-0.661831	-0.906307	-0.472447	-0.764874	-0.632616	-0.714542	0.695253	-0.0819262
L8GZ54	Small GTPase RAC, putative	1.64481	1.07594	1.48136	1.1803	1.43638	1.33979	1.4007	1.31882	0.690287	-0.0818792
L8H942	Raslike protein 1, putative	2.46888	1.0156	2.99963	2.2309	2.07448	1.94526	2.16137	2.08355	0.908085	-0.0778207
L8HA82	Uncharacterized protein (Fragment)	-3.28832	-4.01905	-3.84189	-3.33857	-4.99038	-3.04445	-3.71642	-3.79113	0.916294	-0.074717
L8H7Y0	Uncharacterized protein	0.776075	-0.0374184	0.741824	0.351851	0.66662	0.27318	0.493493	0.43055	0.843911	-0.0629429
L8GFD3	Uncharacterized protein	0.694508	0.296473	1.30127	0.652334	0.703361	0.757214	0.764083	0.704303	0.857192	-0.0597804
L8GM03	DUF1084 domain-containing protein	-0.446402	-1.03698	-0.988497	0.0345628	-1.05208	-1.63052	-0.82396	-0.882681	0.918807	-0.0587212
L8HEF0	Vacuolar protein sorting	1.13241	0.334556	1.13988	0.726288	0.906487	0.79852	0.868947	0.810432	0.848497	-0.058515
L8GG67	Serine/threonine protein kinase, putative	1.91989	1.63307	1.76473	1.83376	1.79337	1.53343	1.77256	1.72019	0.697955	-0.0523773
L8GQ45	Peptidyl-prolyl cis-trans isomerase	3.12703	2.81757	3.1169	3.24996	2.69002	2.96656	3.0205	2.96885	0.802459	-0.0516517
L8GDQ2	Uncharacterized protein	-1.9598	-2.00853	-1.7606	-1.66572	-2.23411	-1.97618	-1.90964	-1.95867	0.805088	-0.0490291
L8HI44	IQGAPrelated protein	2.24971	2.23503	2.18462	2.13738	2.19059	2.21001	2.22312	2.17933	0.210274	-0.0437913
L8GFM8	GAMMA CA3 (GAMMA CARBONIC ANHYDRASE 3), putative	0.683195	1.61368	-0.0703611	0.723506	1.12637	0.255066	0.742172	0.701647	0.945733	-0.0405254
L8GTE1	Isocitrate dehydrogenase [NADP]	2.06874	1.74349	2.05573	1.94571	1.83279	1.98894	1.95599	1.92248	0.793243	-0.0335089
L8GVN0	Uncharacterized protein	-3.94551	-3.56219	-2.41383	-3.73194	-3.94576	-2.33886	-3.30718	-3.33885	0.965213	-0.0316778
L8HC60	Rasrelated protein Rap-1b, putative	-0.266337	-1.15431	-0.953009	-0.760569	-0.896909	-0.806864	-0.791218	-0.821447	0.921203	-0.0302293
L8HB89	Beta1,3-glucanase, putative	2.16526	1.26824	2.74256	1.93638	2.03459	2.11544	2.05869	2.0288	0.950991	-0.0298831
L8HJ51	Aspartic proteinase (Fragment)	-1.00555	-0.82909	-1.94275	-1.23384	-1.30012	-1.33226	-1.25913	-1.28874	0.939643	-0.0296088
L8GT58	Fasciclin domain containing protein	2.74667	2.77888	2.73139	2.75349	2.80572	2.61954	2.75231	2.72625	0.688769	-0.0260616
L8HD90	Uncharacterized protein	-1.54153	-1.73365	-2.53822	-2.18488	-1.7762	-1.92761	-1.9378	-1.9629	0.944472	-0.0250977
L8GGG6	Pyridoxaldependent decarboxylase conserved domain containing protein	-1.40152	-1.10546	-1.07838	-1.06634	-1.01926	-1.57121	-1.19512	-1.21894	0.914261	-0.0238162
L8GPH2	Rab7/RabGfamily small GTPase	0.0149631	-0.3536	0.23981	-0.265442	0.123457	-0.0251109	-0.0329421	-0.0556984	0.918465	-0.0227563
L8GJU8	Mob1/phocein family protein	-0.928902	-2.14335	-0.615031	-1.39008	-0.917778	-1.44245	-1.22909	-1.2501	0.969295	-0.0210092
L8HCU4	Guanine nucleotidebinding protein G(O), alpha subunit, putative	2.74526	2.52432	2.72922	2.68068	2.76158	2.4993	2.66627	2.64719	0.864985	-0.0190804
L8HDP2	BolA2 protein	-0.669191	-1.22302	-1.0652	-1.17456	-0.653005	-1.18119	-0.985807	-1.00292	0.946665	-0.0171114
L8GTW2	Peptidase M16 family protein	1.35748	3.11332	0.817599	2.0785	1.73462	1.4346	1.7628	1.74924	0.986443	-0.0135618
L8H3M3	Hyaluronan / mrna binding family protein	-0.770411	-1.56607	-1.0449	-1.74378	-0.880868	-0.791771	-1.12713	-1.13881	0.977225	-0.0116763
L8GLK2	PH domain containing protein	-0.28853	-0.926733	-0.331216	-0.39958	-0.309029	-0.87177	-0.515493	-0.526793	0.968667	-0.0113
L8HK22	Serine/threonine-protein phosphatase	2.35717	1.29081	2.35189	2.06872	2.09614	1.80565	1.99996	1.99017	0.980857	-0.00978756
L8GYL7	Leucine rich repeat domain containing protein	0.410216	-0.597986	0.293986	0.14073	-0.528757	0.468059	0.0354051	0.0266772	0.984889	-0.00872793
L8H3T6	Oxidoreductase, aldo/keto reductase, putative	2.78048	1.90347	2.39968	2.16889	2.44929	2.44366	2.36121	2.35395	0.980536	-0.00726399
L8HHR2	Myosin IC heavy chain, putative	4.8529	4.09983	4.5987	4.19977	4.53952	4.79205	4.51714	4.51045	0.982128	-0.0066966
L8H8G3	Inorganic anion transporter, sulfate permease (SulP) subfamily protein	-0.626275	-2.31589	-2.11466	-1.94659	-1.84038	-1.27925	-1.68561	-1.68874	0.996018	-0.00313521
L8H776	HTH cro/C1-type domain-containing protein	2.02226	1.38085	2.61418	1.61441	2.09175	2.30389	2.00576	2.00335	0.995652	-0.00241594
L8GV43	FERM central domain containing protein	1.93896	0.976261	1.32884	1.57046	1.27306	1.39813	1.41469	1.41388	0.998028	-0.000805534
L8GXA8	Copine VIII, putative	4.56769	4.33874	4.84416	4.51789	4.56977	4.66184	4.58353	4.58317	0.998282	-0.000363397
L8H7W4	Frizzled/Smoothened family membrane region protein	-0.31667	-0.951355	-0.0361168	-0.185575	0.0619045	-1.17515	-0.434714	-0.432941	0.997158	0.00177248
L8GDA2	Uncharacterized protein	-0.309988	-0.719198	0.413004	-0.414387	0.254058	-0.446585	-0.205394	-0.202305	0.994282	0.0030893
L8H850	Rasrelated protein Rap-1, putative	4.19351	3.49224	3.95168	3.93543	3.89085	3.82233	3.87914	3.88287	0.987277	0.00372712
L8GYQ2	Raslike GTP-binding protein YPT1, putative	2.55844	1.45499	2.48185	2.06729	2.17225	2.27442	2.1651	2.17132	0.987721	0.00622664
L8HDL4	Ras small GTPbinding protein	0.870904	-0.0670297	1.24616	0.454438	0.751307	0.866412	0.683345	0.690719	0.987022	0.00737351
L8GG53	Longin domain-containing protein (Fragment)	5.98972	5.06361	5.75045	5.77175	5.67668	5.38752	5.60126	5.61198	0.974038	0.0107245
L8HGS9	Rho guanine dissociation factor isoform 2, putative	3.59624	2.84037	3.91663	3.25364	3.5121	3.61972	3.45108	3.46182	0.97699	0.0107371
L8GVM5	Talin, putative (Fragment)	6.87127	6.08288	7.08748	6.75961	6.71026	6.61403	6.68054	6.69463	0.967558	0.0140893
L8GLP1	Uncharacterized protein	0.437138	-0.47389	0.695528	-0.261411	0.51898	0.443876	0.219592	0.233815	0.975549	0.0142228
L8H6T0	GTPaseactivating protein gacA	0.98319	-0.248807	0.603274	0.209381	0.651914	0.524666	0.445886	0.461987	0.969912	0.0161013
L8GJK0	Uncharacterized protein	4.31205	3.41969	4.0191	3.52378	4.23652	4.04837	3.91695	3.93622	0.957402	0.0192768
L8H9Y3	RAB8D, putative	-1.04973	-1.71594	-2.0154	-1.49937	-2.00729	-1.20865	-1.59369	-1.57177	0.955546	0.0219198
L8GTK3	PAS domain Sbox domain containing protein	3.07469	2.84293	2.72448	2.93166	3.01197	2.77312	2.8807	2.90558	0.852569	0.0248828
L8GYH9	ROCO family protein kinase, putative	2.80127	2.0807	2.59689	2.34454	2.75186	2.45833	2.49296	2.51825	0.924404	0.0252899
L8H8H2	Calmodulin, putative (Fragment)	2.63787	2.23957	4.36425	3.08953	3.24249	2.99112	3.08056	3.10771	0.97067	0.0271514
L8GNE2	Protein kinase domain containing protein	-0.722986	-1.35029	-0.665945	-0.686105	-0.869226	-1.10126	-0.913074	-0.88553	0.919007	0.0275442
L8H8P6	Raslike protein 1, putative	5.34826	4.49455	4.85052	4.88059	4.97965	4.9167	4.89778	4.92565	0.920945	0.0278694
L8HJ60	Mob4B protein isoform 3, putative	-0.60214	-1.78703	-0.592189	-0.951184	-1.06148	-0.874152	-0.993787	-0.962273	0.944192	0.0315145
L8GLC0	GTPase activating protein, putative	-1.20808	-1.70637	-1.29903	-1.60156	-1.44038	-1.0717	-1.40449	-1.37121	0.886692	0.0332813
L8HE67	Ankyrin repeat containing protein	0.104328	0.306447	0.337087	-0.15559	0.262424	0.743898	0.249287	0.283577	0.909116	0.0342899
L8H6I2	Formin domain containing protein	2.79364	1.78002	2.3813	2.398	2.45407	2.20767	2.31832	2.35324	0.917856	0.0349233
L8H8Y9	Actin bundling protein	1.95785	1.3315	2.26044	1.61188	2.13573	1.93165	1.84993	1.89309	0.898765	0.0431591
L8HDE5	Variant sh3 domain containing protein	0.514355	0.183727	0.432882	0.286928	0.507679	0.477069	0.376988	0.423892	0.720458	0.046904
L8GM47	Hydroxyacylglutathione hydrolase	0.411855	-0.0563071	0.474837	0.247385	0.662143	0.0717259	0.276795	0.327085	0.845733	0.0502898
L8HA64	Papain family cysteine protease subfamily protein (Fragment)	0.763332	0.0707067	0.827682	0.759219	0.841627	0.217893	0.553907	0.606246	0.875033	0.0523393
L8GFL9	GTPase activating protein Sar1, putative (Fragment)	2.53017	1.34598	2.39579	2.47866	1.83605	2.1165	2.09064	2.14373	0.907144	0.053091
L8HD98	Ribosomal protein S19, putative (Fragment)	-2.19896	0.283317	-1.43792	-1.35566	-1.33987	-0.486732	-1.11785	-1.06075	0.947465	0.0571021
L8H7J0	Eukaryotic initiation factor 4A, putative	1.99818	1.8572	2.0282	2.02502	2.16859	1.8629	1.96119	2.01884	0.611316	0.0576413
L8HE18	Rho family, small GTP binding protein Rac3, putative	4.66802	4.07025	5.10881	4.61286	4.78133	4.63306	4.61569	4.67575	0.861413	0.0600553
L8HB78	Non-specific serine/threonine protein kinase	-1.65651	-2.25195	-1.43607	-2.15213	-1.59959	-1.40257	-1.78151	-1.7181	0.857558	0.0634132
L8GZB4	Uncharacterized protein	4.78794	4.04587	3.97337	4.1763	4.48731	4.34267	4.26906	4.33543	0.828122	0.0663642
L8H081	Vacuolar protein sorting 16, putative	-3.98627	-1.12734	-6.79353	-3.94845	-3.40492	-4.35019	-3.96905	-3.90119	0.970904	0.0678595
L8GHP9	Protein translation factor, putative	0.105274	-0.460112	0.608482	0.160978	0.283622	0.0127749	0.084548	0.152458	0.848864	0.0679105
L8H852	Phosphoenolpyruvate carboxykinase (ATP)	0.811491	0.0827102	0.795525	0.69349	0.687219	0.515191	0.563242	0.631967	0.804722	0.0687247
L8GI34	LIM domain containing protein	3.48149	2.81139	3.67969	3.46358	3.49272	3.22281	3.32419	3.39304	0.822816	0.0688468
L8HLA9	Leucine rich repeat domain containing protein	2.57841	2.11367	2.34625	2.04	2.71503	2.50898	2.34611	2.42134	0.772267	0.0752273
L8GQ44;L8HHG8	Protein ras1, putative;Uncharacterized protein	-4.43058	-3.41531	-3.07767	-3.43033	-3.69209	-3.56484	-3.64119	-3.56242	0.865505	0.0787645
L8H5S9	RhoGEF domain containing protein	-2.86327	-3.31406	-2.84837	-3.14886	-3.051	-2.58686	-3.00857	-2.92891	0.747915	0.0796608
L8H1Z5	Formylglycinamide ribonucleotide amidotransferase	-1.40577	-1.6991	-1.64029	-1.49044	-1.72591	-1.289	-1.58172	-1.50178	0.63564	0.0799355
L8H5J1	SBF2 domain-containing protein	0.637404	-0.10902	0.291699	0.255539	0.564279	0.266166	0.273361	0.361995	0.735867	0.0886337
L8HHC7	Ras-related protein Rab	-1.15827	-2.04201	-1.39955	-1.75482	-1.51633	-1.06088	-1.53328	-1.44401	0.802793	0.0892677
L8GRX0	Eukaryotic translation initiation factor 5A	2.66103	2.07562	2.7398	2.49039	2.72308	2.53103	2.49215	2.5815	0.718993	0.0893533
L8HEJ4	Phosphatidylserine decarboxylase proenzyme 2	-2.38304	-0.315278	-2.58871	-1.38926	-1.02513	-2.60231	-1.76234	-1.67223	0.923105	0.0901096
L8HLJ2	ABC transporter, ATPbinding domain containing protein	5.37402	4.31881	4.87909	5.09313	4.90168	4.86752	4.8573	4.95411	0.783711	0.0968037
L8H0Z8	Thiazole biosynthesis protein ThiG, putative	0.819047	-0.428493	1.00719	0.692858	0.492047	0.529181	0.465916	0.571362	0.837485	0.105447
L8H0I0	Polyadenylate-binding protein	-1.97018	-2.20868	-1.14355	-1.66168	-2.08856	-1.25449	-1.77414	-1.66824	0.806545	0.105896
L8H3J5	Ubiquitinyl hydrolase 1	-0.0474196	-0.374457	-0.395018	-0.276273	-0.0683558	-0.129867	-0.272298	-0.158165	0.437528	0.114133
L8GRW6	Formin domain containing protein	1.04521	0.491686	0.888041	0.927346	0.96006	0.882966	0.808311	0.923457	0.557822	0.115146
L8HMP1	Armadillo/betacatenin-like repeat domain containing protein	-0.957966	-1.63656	-1.49835	-1.23979	-1.3897	-1.11346	-1.36429	-1.24765	0.640882	0.116642
L8HD31	Rasrelated protein ORAB-1, putative	4.95999	4.438	4.36079	4.72325	4.54989	4.84154	4.58626	4.70489	0.608611	0.118632
L8GMY2	WH2 motif domain containing protein	3.24431	2.44602	2.8743	2.94953	2.8779	3.10285	2.85488	2.97676	0.655642	0.121884
L8GP86	Ankyrin repeatcontaining protein	0.148788	0.0541329	0.419558	-0.040845	0.461677	0.567528	0.207493	0.329453	0.611271	0.12196
L8H7D8	RhoGAP domain containing protein	1.6436	0.91926	1.65611	1.66953	1.46577	1.4509	1.40633	1.52873	0.670844	0.122406
L8H3G0	Leucine rich repeat domain containing protein	4.30861	2.82034	4.07312	4.06183	3.86356	3.64622	3.73402	3.8572	0.817873	0.12318
L8GIU1	Uncharacterized protein (Fragment)	-1.46053	-1.8134	-1.39871	-1.68601	-1.39458	-1.17702	-1.55755	-1.4192	0.519907	0.138345
L8HC73	Kelch repeat protein	-0.822273	-1.14711	-0.549759	-0.468603	-0.428769	-1.19626	-0.839715	-0.697878	0.667302	0.141837
L8HIJ4	3-hydroxyacyl-[acyl-carrier-protein] dehydratase	1.16634	1.01624	1.00746	1.34368	1.20773	1.07633	1.06335	1.20925	0.201312	0.145898
L8H4V8	DnaJ domain containing protein	2.1916	1.74836	2.14424	2.11537	2.23301	2.18725	2.02807	2.17854	0.397388	0.150473
L8GGD8	Aconitate hydratase	0.0497764	0.182758	-0.603772	0.0559951	0.237684	-0.210358	-0.123746	0.0277737	0.620183	0.15152
L8HDG6	RasGEF domain containing protein	0.461827	-0.415384	0.394097	0.129897	0.589461	0.183368	0.146847	0.300909	0.660307	0.154062
L8H955	Protein-synthesizing GTPase	0.379545	0.0208852	0.342271	0.227324	0.472912	0.50723	0.247567	0.402489	0.346017	0.154921
L8HDH5	Dual specificity protein kinase	1.46378	1.06402	1.32148	1.46042	1.59263	1.26797	1.28309	1.44034	0.356797	0.157247
L8H928	DUF4139 domain-containing protein	-2.07485	-2.72218	-2.55082	-3.03973	-2.33404	-1.49996	-2.44928	-2.29124	0.768026	0.158039
L8HC65	C2 domain containing protein	-2.15264	-0.0572613	-2.0241	-0.66651	-1.8785	-1.21302	-1.41133	-1.25268	0.848655	0.158657
L8GLB7	Purinergic receptor, putative	2.45012	0.919777	2.2983	1.81948	1.88659	2.44592	1.8894	2.05066	0.781549	0.161265
L8H286	Vacuolar protein sorting-associated protein 28 homolog	1.27371	0.317825	1.20621	0.964027	1.45049	0.870489	0.932581	1.095	0.677758	0.162421
L8GYH4	Prohibitin	-0.527136	1.27831	-0.947595	0.0651636	0.0433279	0.18305	-0.0654743	0.0971805	0.834055	0.162655
L8H4N0	AMPdependent synthetase and ligase (Fragment)	-2.17445	-2.49645	-1.99374	-1.89858	-2.02056	-2.25516	-2.22155	-2.0581	0.421376	0.163446
L8HFD8	SH3 domain containing protein	2.55251	1.87471	2.39202	1.90974	2.68562	2.71443	2.27308	2.43659	0.651182	0.163515
L8H1F1	Ras family protein	2.42828	1.58139	2.27646	2.38925	2.20002	2.20252	2.09538	2.26393	0.58793	0.168554
L8H056	Protein kinase domain containing protein	0.0387131	-0.679969	-0.0970087	-0.084601	-0.0109443	-0.132796	-0.246088	-0.0761136	0.522603	0.169975
L8HBI4	START domain containing protein	-2.12297	-2.61231	-3.15043	-2.59181	-2.07254	-2.7007	-2.62857	-2.45502	0.653865	0.173554
L8HDU4	Uncharacterized protein	3.12578	2.63508	3.01357	3.05771	3.26706	2.97255	2.92481	3.09911	0.381234	0.174296
L8H6A3	Fbox and MORN domain containing protein	-3.70291	-4.3504	-3.57639	-3.27983	-2.3057	-5.50583	-3.87657	-3.69712	0.869476	0.179445
L8GMR5	Ras subfamily protein	2.56693	1.88056	2.21216	2.56136	2.38826	2.25295	2.21988	2.40086	0.470518	0.180974
L8GGT2	SH2 domain containing protein	0.3081	-0.024796	0.0300258	0.393732	0.445371	0.0316339	0.104443	0.290246	0.328775	0.185803
L8GT20	Eukaryotic translation elongation factor 2, putative	4.46878	4.04227	4.60848	4.39949	4.76872	4.51	4.37318	4.5594	0.417907	0.186226
L8H4P8	Guanine nucleotide-binding protein beta subunit, putative	-0.523685	-0.165582	-0.569803	-0.580499	-0.0754988	-0.0401914	-0.41969	-0.232063	0.438746	0.187627
L8H4X4	Pyrroline-5-carboxylate reductase	-0.377763	-0.834205	0.157903	-0.0915837	-0.155002	-0.229041	-0.351355	-0.158542	0.571641	0.192813
L8GR32	GRAM domain containing protein	1.06906	-0.122338	0.751435	0.724213	0.876538	0.689682	0.566051	0.763478	0.636746	0.197427
L8GG08	Actin bundling protein	2.02045	2.09848	2.0105	2.34583	2.33491	2.04674	2.04314	2.24249	0.171413	0.199349
L8GP04	Phosphatidylinositol4-phosphate 5-Kinase	-0.544093	-1.52391	-0.574782	-0.591785	-0.823576	-0.628912	-0.880928	-0.681424	0.601522	0.199503
L8HLZ3	Cytohesin 2, putative	-0.75402	-1.97407	-1.49465	-1.40967	-0.698089	-1.50526	-1.40758	-1.20434	0.668244	0.203242
L8H7C8	Defective in cullin neddylation protein	0.159692	-0.699202	-0.23801	-0.330126	0.133091	0.0294404	-0.259173	-0.055865	0.524843	0.203308
L8GUU9	ABC2 type transporter superfamily protein	-0.452157	-3.35635	-2.62598	-1.87323	-1.73831	-2.2126	-2.14483	-1.94138	0.838345	0.20345
L8HCS6	40S ribosomal protein S24	-3.51848	0.823885	-2.23614	-1.12494	-1.58218	-1.60383	-1.64358	-1.43698	0.887746	0.206597
L8GY23	CBS domain containing protein	-1.15427	-0.323596	-0.539692	-0.327559	-0.268076	-0.801185	-0.67252	-0.465607	0.533926	0.206913
L8GQA5	Inorganic diphosphatase	-0.574934	-0.603643	-0.642182	-0.350455	-0.505777	-0.340289	-0.60692	-0.398841	0.047113	0.208079
L8GK29	Ras subfamily protein	-0.0714978	-0.714374	-0.259853	0.00722594	-0.188225	-0.23873	-0.348575	-0.139909	0.393869	0.208665
L8HEG7	Stressinducible protein STI1-like, putative	1.01482	0.573892	1.01688	0.969293	1.16411	1.10675	0.868531	1.08005	0.286225	0.21152
L8GXG2	Serine/threonineprotein kinase, putative	-1.03061	-1.82183	-1.06649	-1.25942	-1.33626	-0.687181	-1.30631	-1.09429	0.556484	0.212022
L8GNB3	Cystathionine gammasynthase	-0.816247	-0.374615	-0.683836	-0.41021	-0.4091	-0.418881	-0.624899	-0.412731	0.246325	0.212169
L8GYN6	SH3 domain containing protein (Fragment)	0.909402	0.796719	1.28285	0.635847	2.00187	1.00444	0.996324	1.21405	0.65629	0.217727
L8GZ90	BAR domain containing protein	2.70705	2.55295	2.69449	2.68512	3.0413	2.88848	2.6515	2.87163	0.154073	0.220133
L8GMD6	Calcium binding protein 39 (Mo25 protein) isoform 5, putative	4.54792	3.32449	3.70286	4.27053	3.9396	4.02614	3.85842	4.07876	0.609401	0.220334
L8HBC4	Cullinassociated and neddylation-dissociated 1, putative	1.96028	1.98617	1.88584	2.08806	2.29354	2.1117	1.9441	2.16443	0.0587186	0.220337
L8GJ95	Uncharacterized protein	0.0440087	-0.0981124	-0.0713659	-0.0757276	-0.499007	1.11311	-0.0418232	0.179458	0.692053	0.221281
L8HAZ3	Nucleosome assembly protein family	-0.0692091	-0.38472	0.464028	0.163978	0.287543	0.229713	0.00336645	0.227078	0.462418	0.223712
L8H469	Trehalosephosphatase	-2.47002	-2.79073	-4.98209	-4.75114	-2.20142	-2.60363	-3.41428	-3.1854	0.847753	0.228884
L8H2F1	UBA/TSN domain containing protein	1.23808	0.493859	0.915471	0.767304	1.53432	1.04427	0.882472	1.1153	0.495746	0.232827
L8HHL9	LIM domain containing protein	0.38512	-0.281808	0.895223	0.0823627	0.692635	0.929621	0.332845	0.568206	0.610818	0.235361
L8GE60	C2 domain containing protein	-0.448979	-0.763775	0.206739	-0.278573	-0.0126007	-0.00546316	-0.335338	-0.0988791	0.500739	0.236459
L8H5Q1	WASH complex subunit 7 family protein	-2.86179	-2.59366	-6.24647	-2.74985	-2.95911	-5.28341	-3.90064	-3.66412	0.877485	0.236517
L8GLH7	DIL domain containing protein	3.01599	2.22015	2.63842	2.40588	2.94489	3.24264	2.62485	2.86447	0.515113	0.23962
L8GGB5;L8GL00	Leucyl-tRNA synthetase;Leucyl-tRNA synthetase	-2.09886	-6.67827	-4.3646	-6.98395	-3.09767	-2.33459	-4.38058	-4.13874	0.907534	0.241838
L8GRB9	MyosinI binding protein, putative	6.11588	5.14799	5.71029	5.51445	6.09645	6.09251	5.65805	5.90113	0.519729	0.24308
L8GP07	RhoGEF domain containing protein	4.63843	3.34751	4.66587	4.69377	4.40115	4.29214	4.21727	4.46235	0.635039	0.245086
L8H831	Phosphoglycerate kinase	1.10939	1.13466	1.0813	1.22455	1.57118	1.27372	1.10845	1.35648	0.14654	0.248031
L8HEP3	Ankyrin repeatcontaining protein	4.57609	3.61136	4.43697	4.63788	4.42745	4.30594	4.20814	4.45709	0.501244	0.248948
L8GUY4	Uncharacterized protein (Fragment)	2.06543	1.08306	2.62075	2.24995	2.1245	2.14628	1.92308	2.17358	0.633881	0.250497
L8GXQ6	Uncharacterized protein (Fragment)	3.59131	3.24255	4.1069	4.09987	4.13017	3.47136	3.64692	3.90047	0.48656	0.253548
L8GXB4	Rab GDP dissociation inhibitor	3.58605	2.93313	3.70307	3.69856	3.73474	3.55533	3.40742	3.66288	0.398762	0.25546
L8HFV6	Universal stress domain containing protein	-0.756473	0.463933	-0.911158	-0.165298	-0.049453	-0.222449	-0.401233	-0.145733	0.61719	0.255499
L8GGG5	Zinc finger (CCCHtype) family protein	-2.81374	-3.27814	-2.93555	-2.89139	-2.78241	-2.58673	-3.00914	-2.75351	0.208608	0.255634
L8HAZ8;L8HJ13	Guanylate cyclase;Guanylate cyclase	0.0757253	-0.404577	-0.4771	0.0272041	0.330461	-0.350757	-0.268651	0.00230249	0.36119	0.270953
L8GLV9	Cell division control protein 42, putative	1.05269	-0.053512	1.20851	1.11282	1.10184	0.818328	0.735896	1.011	0.563863	0.275099
L8GYD7	Aldehyde dehydrogenase (NAD) family protein (Fragment)	-3.05406	-2.13414	-4.29693	-2.2799	-3.22322	-3.15443	-3.16171	-2.88585	0.719419	0.275858
L8H6U2;L8H6T6	Heat shock protein 90 alpha, putative;Heat shock protein 82, putative (Fragment)	1.43103	0.829058	1.4306	1.67642	1.71392	1.12863	1.23023	1.50632	0.37349	0.276089
L8GIG1	Tryptophanyl-tRNA synthetase	-2.55044	-2.80387	-2.52059	-2.27944	-2.21439	-2.55033	-2.62497	-2.34806	0.113827	0.27691
L8GXB0	ATP-citrate synthase	1.90462	1.57023	1.99891	2.09282	2.17441	2.04381	1.82458	2.10368	0.156786	0.279096
L8GU43	Macro domain containing protein	0.378931	-0.406359	0.152072	-0.0484486	0.362064	0.651499	0.0415479	0.321705	0.417217	0.280157
L8GQ92	Leucine rich repeat domain containing protein	3.08902	2.1698	3.1822	3.24781	3.08824	2.95821	2.81367	3.09809	0.474564	0.284417
L8HHR9	Glutathione Stransferase, C-terminal domain containing protein	-0.182477	-0.343632	-0.274986	-0.332514	0.28687	0.122665	-0.267032	0.0256737	0.251478	0.292706
L8H165	Calponin (CH) domain containing protein	2.42423	2.26626	2.32677	2.6867	2.66339	2.54584	2.33909	2.63198	0.00994429	0.292892
L8H1I3	Metallobeta-lactamase domain containing protein	-5.79631	-2.10839	-5.18964	-5.09187	-3.78477	-3.3335	-4.36478	-4.07005	0.830696	0.294734
L8GSV9	Eukaryotic translation initiation factor 3 subunit A	-1.78094	-2.2655	-1.68502	-1.74048	-1.60542	-1.48675	-1.91049	-1.61088	0.231941	0.299602
L8H7I0	ABC transporter, ATPbinding domain containing protein	0.72164	-0.087287	0.920715	0.811434	0.938596	0.703861	0.518356	0.817964	0.434984	0.299608
L8GJM7	PH domain containing protein	-1.49209	-1.83157	-1.17633	-1.03056	-1.27088	-1.29873	-1.5	-1.20006	0.250895	0.299935
L8HBW7	Phosphate ABC transporter, phosphatebinding protein PstS, putative	1.36453	2.48587	2.05699	2.42503	2.32147	2.06456	1.96913	2.27035	0.45901	0.301221
L8GK27	Guanylate cyclase	3.65752	2.6852	3.64783	3.81417	3.71053	3.38628	3.33018	3.63699	0.450458	0.306808
L8HJJ6	Adenylosuccinate synthetase	-1.1094	-1.81115	-1.03829	-1.02516	-0.85592	-1.13066	-1.31961	-1.00391	0.328842	0.3157
L8H896	RAB1B, member RAS oncogene family	3.97564	3.23555	3.06828	3.36799	3.79516	4.06406	3.42649	3.7424	0.415794	0.315914
L8H4F9	Phosphatidylinositol-3-phosphatase (Fragment)	-0.231114	-0.820317	-0.705959	-0.612392	-0.192485	0.00688894	-0.585796	-0.265996	0.280688	0.3198
L8H196	Uncharacterized protein	-0.0742492	-1.14332	-0.287776	-0.122398	-0.0751841	-0.342303	-0.501783	-0.179962	0.430337	0.321822
L8HB34	Eukaryotic translation initiation factor 5B	0.641089	-0.658188	0.647654	0.442564	0.676746	0.47764	0.210185	0.532317	0.536934	0.322131
L8H5L1	GTP binding protein	-1.35636	-1.07628	-0.301269	-0.544816	-0.568073	-0.64951	-0.911304	-0.587466	0.412786	0.323838
L8GUW6	Uncharacterized protein	0.706135	0.490381	1.10469	1.04836	1.1572	1.06932	0.767068	1.09162	0.209997	0.324556
L8GIN9	RhoGEF domain containing protein	-1.23562	-2.27015	-1.98893	-1.61521	-1.38411	-1.51727	-1.83157	-1.50553	0.40258	0.326039
L8HDT1	Serine hydroxymethyltransferase	1.46841	1.05455	1.41644	1.54832	1.90106	1.47142	1.31313	1.64027	0.152728	0.327136
L8GP31	Serine/threonine kinase 24, putative	4.38077	3.30297	4.29447	4.35866	4.34754	4.25757	3.99274	4.32126	0.442542	0.328521
L8H0W1	Lglutamine synthetase	0.410598	0.253668	0.157719	0.706699	0.559929	0.54492	0.273995	0.603849	0.025996	0.329854
L8H190	Armadillo/betacatenin-like repeat domain containing protein	5.30602	4.42812	5.27355	5.58151	5.31879	5.09796	5.00256	5.33275	0.379929	0.33019
L8GJP7	Uncharacterized protein	0.700512	0.508506	0.879561	1.23965	1.20848	0.632604	0.696193	1.02691	0.234834	0.330717
L8GF16	GTP-binding nuclear protein	0.218952	0	0.367702	0.415293	0.707665	0.461513	0.195551	0.528157	0.0782189	0.332606
L8GUT0	Protein kinase domain containing protein	-1.21757	-1.48969	-1.52204	-1.03837	-1.02184	-1.17012	-1.40977	-1.07678	0.0558082	0.33299
L8H123	Allergen V5/Tpx1 family protein	4.04722	2.76357	4.08686	4.00373	3.99282	3.9109	3.63255	3.96915	0.519898	0.336602
L8H8H0	Formin domain containing protein	1.58062	0.979459	1.49653	1.63034	1.85876	1.58885	1.3522	1.69265	0.204281	0.340447
L8GI72	Seryl-tRNA synthetase	-0.861209	-1.05415	-1.58842	-0.71098	-0.771274	-0.998689	-1.16793	-0.826981	0.253873	0.340946
L8GDZ0	GTPaseactivator protein for Ras-like GTPase	2.30042	1.60988	2.33452	2.43721	2.6742	2.16491	2.08161	2.42544	0.296025	0.343832
L8HHL8	Nadph-dependent carbonyl reductase family protein	-0.156167	-1.24695	-0.375296	-0.674642	-0.0899714	0.0238355	-0.592804	-0.246926	0.440544	0.345878
L8GV41	Phosphoglucomutase, putative	-0.00845346	-0.183319	0.354455	0.201404	0.686987	0.323254	0.0542275	0.403882	0.180181	0.349654
L8GUU1	Serine/threonine kinase	1.98655	1.63607	1.70361	1.81332	2.16236	2.40106	1.77541	2.12558	0.170697	0.350175
L8HJ59	F-actin-capping protein subunit beta	3.87503	3.35452	3.8404	3.72231	4.23478	4.17384	3.68998	4.04364	0.203992	0.353659
L8GLG5	Asparagine synthase (glutamine-hydrolyzing)	-1.16965	-1.52992	-1.4328	-1.00331	-0.971605	-1.09031	-1.37746	-1.02174	0.0685646	0.355715
L8H6A2	Uncharacterized protein (Fragment)	2.36777	1.04403	2.5448	2.47839	2.34583	2.20737	1.98553	2.34387	0.529604	0.358335
L8H1T2	Aspartate carbamoyltransferase	-4.8371	-2.09652	-2.05622	-2.50348	-2.70781	-2.6984	-2.99661	-2.63656	0.733678	0.36005
L8H6R5	BioY protein, putative	-1.27203	-0.276613	-1.08584	-0.854577	-0.0625731	-0.633389	-0.878161	-0.516846	0.405422	0.361314
L8GPG8	Calponin domain containing protein	1.9844	2.07203	2.16741	2.36197	2.55524	2.39873	2.07461	2.43865	0.0104572	0.364031
L8GE02	Aconitate hydratase, cytoplasmic, putative (Fragment)	0.210248	-0.0720996	0.307356	0.220512	0.645197	0.672736	0.148501	0.512815	0.125159	0.364313
L8H3E1	Eukaryotic translation initiation factor 3 subunit B	-2.27177	-2.31851	-2.41452	-1.87363	-2.07622	-1.96166	-2.33493	-1.97051	0.00934183	0.364426
L8GUC9	Myosin head (Motor domain) domain containing protein	-6.26375	-3.07427	-2.53933	-4.20643	-3.76474	-2.80998	-3.95912	-3.59372	0.789949	0.365402
L8H4E2	Lysine--tRNA ligase	-0.861341	-0.992011	-0.388295	-0.318065	-0.351941	-0.470519	-0.747216	-0.380175	0.177303	0.367041
L8H0L4	Serine/threonine kinase	-2.23908	-1.91324	-4.07295	-2.46554	-2.12676	-2.52711	-2.74176	-2.37314	0.64067	0.368623
L8GG56	High molecular weight heat shock protein	4.55949	4.25512	4.80927	4.87072	5.05295	4.80671	4.54129	4.91013	0.133727	0.368833
L8HJ82	ABC transporter, ATPbinding domain containing protein	5.05686	3.92498	5.0358	5.15276	4.98501	4.9916	4.67255	5.04312	0.426438	0.370579
L8HHI9	Phosphatidylinositol4-phosphate 5-Kinase	-0.686979	-1.34753	-0.763144	-0.689515	-0.452178	-0.543113	-0.932552	-0.561602	0.210816	0.37095
L8GZX3	Arrestin (Or santigen), c-terminal domain containing protein	2.35433	1.5402	2.97672	2.62297	2.66551	2.70226	2.29042	2.66358	0.46438	0.373163
L8H104	CBS domain containing protein	0.278513	1.31426	0.331342	0.976025	1.25064	0.825033	0.641373	1.01723	0.384568	0.375861
L8HBH8	Non-specific serine/threonine protein kinase	0.589919	-0.397632	0.0862695	0.650754	0.874096	-0.118367	0.0928521	0.468827	0.415599	0.375975
L8H280	Glutamine synthetase	1.32798	1.24094	1.54829	1.76081	1.8073	1.68492	1.3724	1.75101	0.0397099	0.378612
L8GSF0	Nuclease domain containing protein	1.03825	0.711821	1.217	1.23575	1.49114	1.38369	0.989026	1.37019	0.106241	0.381168
L8H1S4	RhoGEF domain containing protein	2.81569	1.38813	2.68634	2.6531	2.87952	2.50237	2.29672	2.67833	0.493401	0.381609
L8GWR8;L8GU34	Glutamyl-tRNA synthetase;Glnglu non-discriminatory tRNA synthetase (Fragment)	-1.85907	-1.55205	-1.73414	-1.52561	-1.19549	-1.27803	-1.71509	-1.33304	0.0463169	0.382048
L8HHL3	Lethal (1), putative	-2.95213	-2.95562	-4.87027	-3.23509	-3.25289	-3.13468	-3.59267	-3.20755	0.608041	0.385119
L8H806	Ras-related protein Rab-1A, putative	1.36391	0.305556	1.39999	1.37635	1.46749	1.38621	1.02315	1.41002	0.393866	0.386868
L8GYW5	Armadillo/betacatenin-like repeat domain containing protein	-0.140784	-0.0331569	-0.702174	-0.0655329	0.192785	0.172636	-0.292038	0.0999628	0.190534	0.392001
L8H5Z9	Uncharacterized protein	-1.83712	-1.70797	-3.92955	-1.46336	-3.88818	-0.943899	-2.49155	-2.09848	0.752244	0.393068
L8HK02	Serine/threonine-protein phosphatase	0.275454	-0.401585	0.519996	0.407555	0.764071	0.413975	0.131288	0.528534	0.285829	0.397245
L8H846	Osteoclaststimulating factor, putative	-0.191244	-0.615213	-0.283112	-0.129806	-0.0912437	0.326773	-0.36319	0.0352412	0.11141	0.398431
L8GEU0	RBR-type E3 ubiquitin transferase	-1.4967	-2.79306	-1.92921	-1.86183	-1.48216	-1.67799	-2.07299	-1.67399	0.407188	0.398995
L8GGC6	CBS domain containing protein	0.0950382	0.831294	0.634729	1.01689	1.14543	0.606118	0.520354	0.922813	0.221257	0.402459
L8GI20	Uncharacterized protein (Fragment)	6.83106	7.22778	6.22172	7.46747	7.20935	6.81142	6.76019	7.16274	0.322864	0.402558
L8GML0	Myosin-light-chain kinase	3.41274	2.84071	3.86077	3.50429	4.13812	3.6818	3.37141	3.77474	0.324136	0.403328
L8HHF3	Ras-related protein Rab-7A	3.18802	2.79792	2.90646	3.1003	3.46648	3.53827	2.96413	3.36835	0.0879564	0.404218
L8HEZ0	Uncharacterized protein (Fragment)	3.65758	2.47908	3.64023	3.78338	3.62717	3.58954	3.25897	3.66669	0.405792	0.407729
L8GMC3	Costars domain-containing protein	0.360938	-0.504448	0.778656	0.340713	0.767234	0.761483	0.211715	0.623143	0.39464	0.411428
L8GW23	Sphase kinase-associated protein, putative	2.11148	2.05966	2.49646	2.44768	2.5936	2.87179	2.22253	2.63769	0.0896601	0.415162
L8GIH3	Ras family GTPase	5.21564	4.07443	5.81	5.31663	5.55863	5.47033	5.03336	5.44853	0.501398	0.415174
L8GXE8	Ras subfamily protein, putative	4.83282	3.90054	4.89074	4.77164	5.06438	5.03851	4.54137	4.95818	0.322732	0.416811
L8H2X9	Secreted protein, putative	1.83659	0.99295	2.34518	2.47879	1.98753	1.97522	1.72491	2.14718	0.403969	0.422274
L8GEZ2	Charged multivesicular body protein 2a 2 family protein	-2.16778	-1.90243	-1.9635	-1.62472	-1.64549	-1.49571	-2.01124	-1.58864	0.0170393	0.422596
L8H1V2	Guanylate cyclase	-0.446006	0.0705903	-0.0124205	0.255539	0.515275	0.110265	-0.129279	0.293693	0.106885	0.422972
L8H9M3	V-type proton ATPase subunit G	-0.19698	2.35918	-0.983354	0.39889	0.87662	1.1744	0.392947	0.816636	0.718467	0.423689
L8GUJ1	Protein pns1, putative	-5.64237	-2.27343	-2.67882	-3.26404	-3.27686	-2.78142	-3.53154	-3.10744	0.729619	0.424098
L8HD42	Acetyl-CoA carboxylase	-1.8576	-1.97412	-2.68848	-1.85379	-1.48638	-1.89898	-2.1734	-1.74638	0.239661	0.427018
L8GD04	RhoGAP domain containing protein	-0.824459	-0.878153	-1.22232	-0.683172	-0.338187	-0.61789	-0.974976	-0.546416	0.0602908	0.42856
L8H3B3	Domain found in if2b/if5 domain containing protein	-2.25617	-2.12694	-2.5385	-2.33007	-1.80337	-1.4974	-2.3072	-1.87695	0.213456	0.430254
L8H2F2	Protein tolA, putative	2.8619	2.83601	3.29203	3.32944	3.3884	3.5733	2.99665	3.43038	0.0804875	0.433734
L8GYK4	RhoGEF domain containing protein	-2.1733	-2.91779	-2.60666	-2.12113	-2.37223	-1.88482	-2.56592	-2.12606	0.174566	0.43986
L8GJG4	Plastin 3 (T isoform), putative	1.95975	1.7479	1.71843	2.15972	2.44298	2.16513	1.80869	2.25595	0.0221879	0.447252
L8HE68	Nascent polypeptide-associated complex subunit beta	-0.781859	1.03447	-0.820275	0.032352	0.260057	0.507382	-0.18922	0.266597	0.536829	0.455817
L8HHY7	Ras-related protein Rab	1.27473	0.57738	0.392172	0.949323	1.2628	1.40691	0.748095	1.20634	0.22645	0.458247
L8H9U4;L8GNP0	ABC2 type transporter superfamily protein;ABC2 type transporter superfamily protein	0.866408	-0.444798	0.996409	0.687248	0.99944	1.10745	0.472673	0.93138	0.426359	0.458707
L8H6Z7	RSNARE, VAMP71-family	0.736762	0.467918	0.836816	0.938776	1.15703	1.32256	0.680499	1.13946	0.0426829	0.458957
L8GWP6	Uncharacterized protein	-3.67981	-4.91671	-6.31338	-4.78155	-4.7766	-3.97257	-4.96997	-4.51024	0.616055	0.459727
L8HG11	Guanylate cyclase	1.02767	0.315714	0.926371	1.20565	1.2367	1.2066	0.756585	1.21632	0.174368	0.459733
L8GP96	Calponin domain containing protein	1.12962	1.20807	1.04778	1.73271	1.60395	1.43562	1.12849	1.59076	0.0169958	0.462269
L8GW03	Methyltransferase	0.753108	-0.0903438	0.64809	0.649033	0.844707	1.20619	0.436951	0.899978	0.225296	0.463027
L8HHC4	Serine/threonine-protein phosphatase 2A 55 kDa regulatory subunit B	-4.19134	-5.14956	-4.85682	-4.34657	-3.97822	-4.47298	-4.73257	-4.26593	0.240277	0.466647
L8GVH2	Phospholipid-transporting ATPase	4.28707	3.6713	4.03332	4.22746	4.47463	4.69016	3.99723	4.46409	0.110092	0.466859
L8HK30	Protein kinase domain containing protein	0.817605	0.338721	0.677312	1.09294	1.14425	1.00567	0.611213	1.08095	0.0710068	0.469739
L8GHL6	SCP family extracellular, putative	5.97882	4.7836	5.9543	6.10616	5.95205	6.0716	5.57224	6.04327	0.354572	0.471029
L8HCC7	PhytanoylCoA dioxygenase	-3.1152	-1.85229	-3.06566	-2.38102	-1.91361	-2.31069	-2.67772	-2.20177	0.370977	0.475942
L8HKN0	Ubiquitin-conjugating enzyme, putative	-1.40354	-2.12646	-2.63644	-1.46703	-1.59392	-1.65114	-2.05548	-1.5707	0.307211	0.484781
L8GZY0	Rasrelated protein Rac1, putative	2.64927	2.18789	3.25887	3.02536	3.22039	3.34228	2.69868	3.19601	0.245739	0.497331
L8GJX8;L8HBA5;L8GL31;L8H9Q4;L8GWH1;L8GJT5;L8GDL8;L8H0Y2;L8HCL5	Ubiquitin;Ubiquitin domain containing protein;Polyubiquitin, putative;Ribosomal protein s27a, putative;Polyubiquitin, putative;Polyubiquitin, putative;Ubiquitin domain containing protein;Polyubiquitin, putative;Ubiquitinfusion protein	3.90813	3.6881	3.81635	4.22512	4.5888	4.09238	3.80419	4.3021	0.0615966	0.497911
L8GJH0	Ankyrin repeat containing Ras association (RalGDS/AF6) domain containing protein	4.14927	3.25976	4.26104	4.46428	4.47544	4.23859	3.89002	4.39277	0.250086	0.502746
L8GU16	Protozoan/cyanobacterial globin family subfamily protein	0.854522	0.735044	0.731325	1.48842	1.39872	0.949779	0.77363	1.27897	0.0862232	0.505343
L8H6F7	CUB domain containing protein	0.525756	-0.0143198	0.759409	0.941325	0.907762	0.942126	0.423615	0.930404	0.157168	0.506789
L8H1E5	F-actin-capping protein subunit alpha	3.3629	2.57334	3.61647	3.31837	4.10426	3.65566	3.18424	3.69276	0.266329	0.508525
L8GR43	RAP1A, member of RAS oncogene family	5.30238	4.65733	6.20487	6.06358	5.96598	5.66178	5.38819	5.89711	0.37528	0.508919
L8HDU2	Protein phosphatase 2C domain containing protein	2.74613	1.72407	2.41193	2.37834	2.91412	3.12364	2.29404	2.80537	0.248984	0.511326
L8HCM9	Mucin, putative (Fragment)	1.11141	1.21697	1.30249	1.8998	1.90092	1.37922	1.21029	1.72665	0.0855468	0.516359
L8GFB9	ABC2 type transporter superfamily protein	3.8491	3.32333	3.64636	4.38381	4.23394	3.78276	3.60626	4.1335	0.0917489	0.527241
L8GMP4	Thioredoxin, putative	1.48171	1.03552	1.44214	1.54794	1.71166	2.29229	1.31979	1.85063	0.130744	0.530843
L8HDS5	t-SNARE coiled-coil homology domain-containing protein	1.90865	0.805493	1.43063	1.75827	1.79045	2.19988	1.38159	1.9162	0.231251	0.534613
L8H4Z2	Calcium-transporting ATPase	1.14754	0.35741	1.34346	1.19476	1.28264	1.98316	0.94947	1.48685	0.243851	0.537381
L8GU20	RAP1A, member of RAS oncogene family	0.493036	-0.603643	0.310775	0.618313	0.662898	0.541349	0.0667227	0.60752	0.251167	0.540797
L8H7R9	Calponin domain containing protein	2.5646	1.6748	2.4448	2.57232	3.11296	2.64645	2.22807	2.77725	0.182486	0.549181
L8GID0	Myosin IC light chain, putative	1.34861	0.944551	0.960376	1.30299	1.72238	1.87798	1.08451	1.63445	0.0681374	0.549939
L8HMC3	Actophorin, putative	3.16057	3.86001	2.49063	3.91084	3.59786	3.65944	3.1704	3.72271	0.295387	0.552312
L8H021	ABC transporter, ATPbinding domain containing protein	-0.615103	-0.968485	-0.578144	-0.211371	-0.127576	-0.161931	-0.720577	-0.166959	0.0425276	0.553618
L8GWX9	RapGAP/RanGAP domain containing protein	-1.19066	-0.80988	-1.41696	-0.592775	-0.342252	-0.820711	-1.13917	-0.585246	0.0729953	0.553923
L8H876	Calponin domain containing protein	-1.27894	-1.7039	-1.90544	-0.964654	-0.908637	-1.3502	-1.62943	-1.0745	0.0791348	0.554927
L8HJ94	Raclike protein (Fragment)	5.29377	4.52036	4.82686	5.15688	5.5899	5.56657	4.88033	5.43778	0.116647	0.557452
L8GY57	Leucine aminopeptidase 3, putative	-3.23909	-4.77264	-1.45092	-3.26295	-2.40468	-2.11787	-3.15422	-2.59517	0.628494	0.55905
L8H5K2	Elongation factor 1-alpha, putative	2.1873	2.17887	0.945196	2.0548	2.55282	2.38662	1.77046	2.33141	0.306216	0.560958
L8GES6	Actobindin, putative	0.325484	0.539088	1.08227	1.01288	1.64873	0.977351	0.648949	1.21299	0.146511	0.564037
L8HDE4	Dual specificity protein kinase	2.18348	1.69517	1.92039	2.56482	2.63169	2.30811	1.93301	2.50154	0.035249	0.568528
L8H6B5	Adenosylhomocysteinase	1.70996	1.30511	1.7583	2.03522	2.36514	2.08803	1.59112	2.1628	0.0366455	0.571675
L8HBM2	Profilin	2.996	2.93665	2.55227	3.09005	3.53392	3.58111	2.82831	3.40169	0.0527124	0.573385
L8GQA0	Regulator of chromosome condensation (RCC1) repeat domain containing protein	-3.17452	-3.79076	-3.9746	-3.07793	-2.93938	-3.20126	-3.64663	-3.07286	0.131096	0.573772
L8GTS0	Uncharacterized protein	0.832004	-0.0957578	-0.522805	1.06687	0	0.870924	0.0711469	0.645932	0.330877	0.574785
L8HIC7	Uncharacterized protein	1.34455	0.739886	1.81105	1.69698	2.13498	1.79598	1.2985	1.87598	0.195108	0.577486
L8GWL4	Uncharacterized protein	-0.829098	-1.79223	0.00538909	-0.0307438	-0.304595	-0.546065	-0.871981	-0.293801	0.382886	0.57818
L8H813	Protein serine/threonine kinase, putative	0.0927915	-0.290757	0.446234	0.608772	0.911538	0.505602	0.082756	0.675304	0.0895095	0.592548
L8H5R8	Uncharacterized protein	0.220699	-0.653563	0.0794305	0.623202	0.541935	0.260325	-0.117811	0.475154	0.147936	0.592965
L8H2X2	AP-3 complex subunit delta	-4.99932	-2.08638	-4.13714	-2.8709	-3.26418	-3.30872	-3.74095	-3.14794	0.564829	0.593012
L8H8C6	Protein kinase domain containing protein	3.75288	3.45831	3.94508	4.35802	4.52087	4.05825	3.71876	4.31238	0.0388902	0.593625
L8HBI5	Threonyl-tRNA synthetase	-0.386855	0.0598938	-0.418023	0.330069	0.363574	0.346744	-0.248328	0.346796	0.0606364	0.595124
L8GEQ6;L8HG05	NADPH dehydrogenase;NADH:flavin oxidoreductase/NADH oxidase domain containing protein	-3.09079	-4.23971	-1.76263	-2.76674	-2.14214	-2.38342	-3.03104	-2.43077	0.4931	0.600279
L8GKF5	PAS domain Sbox domain containing protein	0.398136	0.464598	0.47001	1.02448	1.28916	0.823033	0.444248	1.04556	0.0433845	0.601311
L8H0Z3	Uncharacterized protein	8.26993	7.07474	8.47521	8.84116	8.55066	8.23727	7.93996	8.54303	0.301259	0.603068
L8GL88	Multidrug resistanceassociated protein, putative	-0.931948	-2.15376	-1.34891	-1.1241	-1.0907	-0.409636	-1.47821	-0.874812	0.242044	0.603396
L8GST2	Importin beta subunit	-0.12604	0.0158132	-0.638986	0.275094	0.525687	0.267368	-0.249738	0.35605	0.0763122	0.605787
L8GWZ2	Arp2/3 complex 34 kDa subunit	2.48182	3.01492	2.49875	3.23104	3.41707	3.17071	2.66516	3.27294	0.0572493	0.607779
L8GX68	Nucleolar zincfinger protein	-4.06861	-3.95813	-4.03613	-3.4308	-3.52555	-3.26208	-4.02096	-3.40614	0.00738348	0.614815
L8GRS0	Ubiquitinyl hydrolase 1	0.0314798	-0.0248582	-0.0734495	0.556528	0.627469	0.599885	-0.022276	0.594627	0.000170728	0.616903
L8H5R0	Uncharacterized protein	2.06952	1.36201	1.97892	2.6453	2.3413	2.28058	1.80348	2.42239	0.0900062	0.61891
L8HGZ6	F_actin_bund_C domain-containing protein	2.08264	2.19299	2.83729	2.84258	3.17497	2.95504	2.37097	2.99086	0.103697	0.619892
L8H398	TolAlike protein	-0.247496	-0.809237	-0.751938	-0.0938409	-0.0630411	0.225454	-0.60289	0.0228573	0.0516329	0.625748
L8HL41	Transketolase	0.890987	0.705535	1.42045	1.49245	2.034	1.41622	1.00566	1.64756	0.0913651	0.6419
L8GHW2	RSNARE, VAMP72-family	-0.533012	-1.32008	-1.2379	-0.451334	-0.0728259	-0.628576	-1.03033	-0.384246	0.107432	0.646084
L8GMY8	tRNA binding domain containing protein	-2.71321	-2.99989	-1.68804	-1.97065	-2.07509	-1.39134	-2.46704	-1.81236	0.241303	0.654685
L8GXW6	Profilin	1.25395	2.0999	0.734121	1.70493	2.11082	2.23669	1.36266	2.01748	0.236611	0.654823
L8HCN9	Ras subfamily protein	0.143667	-1.16647	-1.29097	-0.190064	-0.154337	-0.00466539	-0.771258	-0.116355	0.288894	0.654902
L8H0T8	Peptidase M20, putative	0.00955958	-0.317638	0.182798	0.511618	0.843418	0.491072	-0.0417602	0.615369	0.0265761	0.657129
L8H0K0	Uncharacterized protein	-4.86881	1.25554	-4.02189	-1.32441	-2.00094	-2.33295	-2.54505	-1.8861	0.765007	0.658953
L8GSE4	RasGEF domain containing protein (Fragment)	-0.897024	-1.28176	-1.78114	-0.766765	-0.355376	-0.850373	-1.31998	-0.657505	0.105542	0.662471
L8GFI7	Peptidylprolyl isomerase	-0.979439	-1.11563	-0.905515	-0.376276	-0.225108	-0.407334	-1.00019	-0.336239	0.00139343	0.663955
L8GMM0	Protein serine/threonine kinase	0.624689	0.295127	0.652227	1.07995	1.23359	1.25143	0.524014	1.18832	0.0153352	0.664309
L8HEY5	Uncharacterized protein	3.1861	2.08303	3.03624	3.7341	3.32856	3.23637	2.76846	3.43301	0.184883	0.664553
L8HH61	Proteasome subunit alpha type	-2.5668	-4.8597	-4.23819	-5.26119	-2.30345	-2.10351	-3.88823	-3.22272	0.620845	0.665511
L8HHC8	Superoxide dismutase [cu-zn], putative	-0.675908	-0.0359756	-0.41092	0.423751	-0.280177	0.73767	-0.374268	0.293748	0.146094	0.668016
L8GW17	Protein phosphatase 2C domain containing protein	0.588035	-0.378347	0.56124	0.768032	0.949658	1.07622	0.256976	0.931304	0.160181	0.674328
L8HE96	Vacuolar protein sorting factor 4, putative	-0.319206	-0.605875	-0.00259803	0.408875	0.666431	0.0231956	-0.309226	0.366167	0.0576761	0.675394
L8GX61	Alpha-mannosidase	-1.407	-1.43189	-3.34217	-1.18797	-1.67542	-1.27006	-2.06035	-1.37781	0.399436	0.68254
L8HMM8	HEAT repeat containing protein (Fragment)	-0.0101355	-0.042511	-1.15668	0.104188	0.437177	0.304767	-0.403109	0.282044	0.205544	0.685153
L8H7R1	Pyruvate kinase	0.230642	-0.0177209	0.454984	0.953023	1.06918	0.73767	0.222635	0.919959	0.017424	0.697324
L8GUG0	Leucine rich repeat domain containing protein	4.32498	3.84187	4.4592	4.96244	5.00954	4.75219	4.20868	4.90806	0.0487619	0.699378
L8HKD4	Uncharacterized protein	4.82169	4.54412	5.30057	5.4391	5.64286	5.68402	4.88879	5.58866	0.0740901	0.699864
L8HDC1	Actin-related protein 2/3 complex subunit 3	1.45609	1.64407	1.18093	1.96677	2.36215	2.05374	1.42703	2.12755	0.0181689	0.700521
L8GHQ6	Ubiquitinlike modifier activating enzyme 1, putative	-1.49495	-1.52103	-1.69937	-0.883371	-0.749516	-0.973962	-1.57178	-0.86895	0.00154765	0.702835
L8GMZ4	EFhand domain containing protein	-2.20827	-1.98698	-5.68649	-2.13088	-3.47688	-2.16463	-3.29392	-2.5908	0.626694	0.70312
L8GRY8	Rab7/RabGfamily small GTPase	0.511504	-0.0381717	0.271121	0.320924	1.21235	1.32322	0.248151	0.952166	0.143218	0.704015
L8HEA2	I/LWEQ domain containing protein	4.41754	3.97048	3.95119	4.33918	5.03705	5.08307	4.11307	4.81977	0.0796488	0.706696
L8GDA8	GTPaseactivator protein	-2.04557	-2.69191	-1.8657	-2.10245	-1.32694	-1.04715	-2.20106	-1.49218	0.157184	0.708882
L8GUA3	SH3 domain containing protein	-0.847808	-1.33585	-0.840812	-0.784886	0.15606	-0.258824	-1.00816	-0.295883	0.103181	0.712272
L8H9J9	AICAR transformylase	-0.862397	-1.19994	-0.156085	-0.0950877	0.416064	-0.392079	-0.739474	-0.0237009	0.14334	0.715774
L8GJT0	CUE domain containing protein	-2.61425	-2.59277	-2.18637	-2.01598	-1.10045	-2.12207	-2.46446	-1.74617	0.14426	0.718295
L8GXI3;L8HCY9	Rho family, small GTP binding protein Rac3, putative;Ras-related C3 botulinum toxin substrate 3 (Rho family, small GTP binding protein Rac3), putative	6.00745	5.39262	6.31212	6.35489	6.72812	6.79179	5.90407	6.62493	0.0989143	0.720867
L8GTK4	cAMPdependent protein kinase type I-alpha regulatory subunit, putative	-1.21596	-1.37914	-7.5409	-1.335	-1.26642	-5.37001	-3.37867	-2.65714	0.788166	0.721524
L8GRC8	Rasrelated protein Rab-21, putative	0.921921	0.205847	0.0225107	0.970374	1.12387	1.22159	0.383426	1.10528	0.11078	0.72185
L8HK96;L8HGF5	Uncharacterized protein;Uncharacterized protein (Fragment)	4.96813	2.19205	4.88918	4.97394	4.66089	4.58981	4.01645	4.74154	0.510903	0.72509
L8GZZ5	Stress responsive A/B barrel domain protein	-2.97795	-3.49639	-3.36739	-2.54458	-2.53721	-2.58149	-3.28058	-2.55443	0.0421536	0.726151
L8HFW0	Uncharacterized protein	-3.0213	-3.81076	-3.34091	-2.33297	-2.84638	-2.80866	-3.39099	-2.66267	0.0675931	0.728319
L8GCR5	NEDD8-activating enzyme E1 regulatory subunit	-1.13813	-2.39876	-5.27028	-2.1507	-2.00259	-2.45338	-2.93572	-2.20222	0.610196	0.733499
L8GGT0	Cofilin/tropomyosin-type actin-binding protein	-1.07537	-0.792192	-0.857925	-0.348224	-0.12277	-0.0527302	-0.908494	-0.174575	0.00405099	0.73392
L8H732	Ankyrin repeat-containing protein	-2.99911	-3.29515	-2.43276	-2.24094	-2.07528	-2.20195	-2.90901	-2.17273	0.0953706	0.736283
L8GDC4	Superoxide dismutase [Cu-Zn]	-0.166731	-1.18124	0.705829	0.761374	0.669158	0.143163	-0.214047	0.524565	0.307554	0.738611
L8H0A5	Histidine--tRNA ligase	-1.78722	-2.13119	-2.17759	-1.00598	-0.885275	-1.97908	-2.032	-1.29011	0.154949	0.741888
L8HCP3	rRNA metabolism protein, SBDS family	-1.84833	-0.17902	-1.12613	0.226388	-0.29898	-0.847249	-1.05116	-0.306614	0.275579	0.744545
L8HM44	FYVE zinc finger domain/Ankyrin repeatcontaining protein	-0.173599	-0.197905	-0.295554	0.489433	0.689675	0.389688	-0.222353	0.522932	0.00641518	0.745285
L8HA89	Farnesyl pyrophosphate synthetase	-2.51629	-2.35137	-2.84665	-1.72877	-1.59733	-2.14731	-2.57143	-1.82447	0.0283774	0.746965
L8GID1	Universal stress domain containing protein	2.0315	3.04783	2.33384	3.25165	3.46398	2.94015	2.47106	3.21859	0.114884	0.747538
L8H373	14_3_3 domain-containing protein	5.41295	4.94654	5.45918	5.92052	6.15033	6.00485	5.27289	6.02523	0.0303388	0.752343
L8HHK2	Plexin repeat domain containing protein	-2.86978	-4.0687	-2.00722	-1.63318	-3.83536	-1.21738	-2.9819	-2.22864	0.500057	0.75326
L8HM00	CTP:phosphoethanolamine cytidylyltransferase	-4.6544	-2.50431	-2.56333	-2.49108	-2.30544	-2.66483	-3.24068	-2.48712	0.398333	0.753563
L8GU14	Leucine rich repeat domain containing protein	2.31588	1.56211	1.86149	2.71499	2.63974	2.64599	1.91316	2.66691	0.0734128	0.753746
L8GNN8;L8GRC6	LIM domain containing protein;Uncharacterized protein (Fragment)	4.25793	4.33365	4.58655	5.11575	5.27232	5.05919	4.39271	5.14908	0.00517905	0.756372
L8H436	Transaldolase	0.985577	0.0114515	1.10316	1.32751	1.86791	1.17763	0.700064	1.45768	0.149539	0.75762
L8HDK5	Actinrelated protein 3, putative	3.16608	3.57082	3.38038	3.94243	4.38108	4.09826	3.37243	4.14059	0.0117016	0.768158
L8HI25	Ras-related protein Rab	-2.39167	-2.88602	-2.09549	-1.90581	-1.70781	-1.44513	-2.45773	-1.68625	0.0579148	0.771475
L8GNB4	Uncharacterized protein	-0.129692	-0.468719	-0.0337365	0.772141	0.563925	0.347653	-0.210716	0.56124	0.012928	0.771955
L8HGQ4	Actin-related protein 2	2.35504	2.44006	2.29844	3.08119	3.2279	3.13315	2.36451	3.14741	0.000194601	0.782898
L8HGD7	ARM family protein	-2.63751	-2.49318	-2.38231	-1.78977	-1.68022	-1.68844	-2.50434	-1.71948	0.00290521	0.784858
L8GX28	RhoGAP domain containing protein	0.889027	-0.259089	0.34706	0.859896	1.18469	1.28941	0.325666	1.11133	0.128259	0.785669
L8H1F5	CS domain containing protein	-2.43809	-3.05504	-2.72488	-2.21981	-1.85489	-1.78615	-2.73933	-1.95362	0.0275665	0.785715
L8H1X9	Programmed cell death 6 interacting protein, putative	-0.337085	-0.433192	-0.2912	0.420319	0.49417	0.421711	-0.353825	0.4454	0.000320809	0.799225
L8GGY9	Protein kinase, putative	-2.12805	-5.84481	-2.7143	-4.66363	-2.16229	-1.45164	-3.56239	-2.75919	0.623678	0.803202
L8HHS0	NEDD8-activating enzyme E1 catalytic subunit	-3.89407	-6.00222	-2.13249	-5.79208	-2.12878	-1.67804	-4.00959	-3.19964	0.662248	0.809957
L8GGC0	66-kDa stress protein p66, putative	-0.751449	-0.802395	-0.236721	0.0074438	0.784895	-0.14817	-0.596855	0.214723	0.088056	0.811578
L8GT26	Aminopeptidase	-1.43323	-1.5386	-0.728199	-0.577882	-0.119927	-0.561554	-1.23334	-0.419788	0.0646289	0.813556
L8HHB6	Non-specific serine/threonine protein kinase	-0.896213	-0.979537	-1.19187	-0.169807	-0.337432	-0.115311	-1.02254	-0.207517	0.00235505	0.815023
L8H1N2	Filamin repeat domain containing protein	1.87053	3.57949	1.56254	3.28491	2.96712	3.20834	2.33752	3.15346	0.322386	0.815939
L8H076	Prolyl-tRNA synthetase	-2.06186	-2.34564	-3.00714	-1.83559	-1.50118	-1.61804	-2.47155	-1.65161	0.0864899	0.819939
L8GIX5;L8GKI4	Guanylate cyclase;Serine/threonine kinase	-1.00466	-1.08989	-0.809217	-0.645235	0.521167	-0.299693	-0.967921	-0.141254	0.132651	0.826668
L8GRZ9	Phosphopyruvate hydratase	2.27626	2.06391	2.59396	3.08119	3.2724	3.0767	2.31138	3.14343	0.020199	0.832055
L8GJD3	RapGAP/RanGAP domain containing protein, putative	-1.3903	-0.855625	-1.81842	-0.379976	-0.489645	-0.677093	-1.35478	-0.515571	0.0836324	0.839209
L8HDD6	Filamin repeat domain containing protein	3.69862	3.20365	3.88918	4.47748	4.32677	4.50498	3.59715	4.43641	0.04624	0.839262
L8HDF4	Leucine-rich repeat and WD repeat-containing protein 1	1.08589	0.6939	1.23145	1.75831	2.00246	1.76943	1.00375	1.8434	0.0193918	0.839654
L8HAC7	Ras-related protein Rab	4.01361	3.19659	3.58282	4.1918	4.41094	4.71976	3.59767	4.44083	0.0487137	0.843161
L8HFJ2	Uncharacterized protein	-3.13237	-4.99477	-2.65306	-2.95982	-2.93008	-2.35548	-3.5934	-2.74846	0.358773	0.844937
L8GL67	Sel1like, putative	7.44966	6.54214	7.11539	8.12719	7.7289	7.78771	7.03573	7.88127	0.0674031	0.845533
L8GNS1	Uncharacterized protein	-1.91305	-1.93723	-1.56369	-0.687868	-0.975197	-1.19073	-1.80466	-0.951264	0.0115983	0.853396
L8H4Y1	Phenylalanyl-tRNA synthetase beta subunit	-1.74277	-1.84737	-2.16875	-0.905076	-1.18128	-1.11148	-1.91963	-1.06595	0.00785854	0.853683
L8GY36	MORN repeatcontaining protein	-3.76992	-4.91126	-8.02523	-3.91658	-6.07126	-4.15495	-5.5688	-4.71426	0.594592	0.854543
L8H1T4	SH3 domain containing protein	-0.530071	-0.815358	-0.700285	-0.18259	0.345644	0.36403	-0.681905	0.175695	0.0255863	0.857599
L8GI45	Protein kinase 3	-2.28952	-1.95164	-1.77997	-0.979113	-0.571176	-1.88271	-2.00704	-1.14433	0.143917	0.86271
L8HCZ7;L8GT00;L8GNK5;L8H0Z5;L8GRU1	Actin-1, putative;Actin-1, putative;Actin1;Actin-1, putative;Actin subfamily protein	7.71267	7.60819	7.71117	8.52052	8.67892	8.43755	7.67735	8.54566	0.0018555	0.868317
L8GF41	14_3_3 domain-containing protein	3.68806	3.26084	3.53522	4.31738	4.49339	4.29339	3.49471	4.36805	0.00867433	0.873343
L8HHV9	DENN (AEX3) domain containing protein	0.106017	-0.497439	-0.531965	-0.124226	0.879261	0.968255	-0.307795	0.57443	0.111839	0.882225
L8GL66	Uncharacterized protein	-0.278096	0.298513	0.116776	0.908766	1.14161	0.735111	0.045731	0.928496	0.0166659	0.882765
L8HLM2	Dynamin domain containing protein	-1.1666	-0.735702	-1.30658	-0.281143	-0.0591457	-0.201273	-1.06963	-0.180521	0.0240018	0.889108
L8GGT9	DOMON domain containing protein	2.61421	1.49442	3.47609	3.79867	3.45618	2.99892	2.52824	3.41792	0.257787	0.88968
L8H697	Uncharacterized protein	-1.10416	-1.66209	-1.20039	-0.301059	-0.949011	-0.0343327	-1.32221	-0.428134	0.0601497	0.894079
L8GDR9	Uncharacterized protein	2.32782	1.78072	2.84083	3.08274	3.66186	2.92043	2.31645	3.22168	0.0815101	0.905223
L8GVR7	Synaptobrevin domain containing protein	1.39629	0.425427	0.461202	1.12281	1.90816	1.97224	0.760972	1.66774	0.0980139	0.906764
L8HG81	Uncharacterized protein	-0.287909	-0.585085	-0.932388	-0.310623	0.482084	0.749841	-0.601794	0.307101	0.0846048	0.908895
L8H358	UTP--glucose-1-phosphate uridylyltransferase	1.01053	1.1486	1.26684	1.84081	2.40203	1.91312	1.14199	2.05199	0.0225386	0.909994
L8H2N6	Inorganic anion transporter, sulfate permease (SulP) subfamily protein	-4.82015	-1.51462	-5.73188	-3.1377	-3.4504	-2.70103	-4.02222	-3.09638	0.546541	0.92584
L8GRD8	PH domain containing protein	2.40089	1.90755	2.24567	3.37884	3.29304	2.66127	2.18471	3.11105	0.0336624	0.926341
L8H0Y0	WD repeatcontaining protein 1, putative	1.57821	2.1148	1.55846	2.74143	2.74319	2.55423	1.75049	2.67961	0.0262607	0.929122
L8GPK2	Phosphatidylinositol4-phosphate 5-Kinase protein	-2.34209	-4.43611	-2.15456	-2.26762	-2.42079	-1.44426	-2.97759	-2.04422	0.33278	0.933362
L8H0M8	RNA recognition motif domain containing protein	-2.1076	-1.90793	-1.579	-1.24229	-0.860522	-0.667304	-1.86485	-0.923373	0.0148977	0.941473
L8GNS4	Phosphoribosylpyrophosphate synthetase	-2.5501	-2.53347	-2.04724	-1.16146	-1.53985	-1.60098	-2.37694	-1.43409	0.0126332	0.942844
L8GWY1	Aspartyl-tRNA synthetase	0.431815	0.179413	-0.0061621	1.15899	1.135	1.14212	0.201689	1.14537	0.0173638	0.943677
L8GQE7	Armadillo/betacatenin-like repeat domain containing protein	7.84247	7.25826	7.94961	8.90352	8.62684	8.35378	7.68345	8.62805	0.0276062	0.944601
L8HDN7	TCTP domain-containing protein	0.0761389	-0.0859233	0.0529978	1.04843	0.742764	1.09157	0.0144045	0.960919	0.00543604	0.946514
L8GWU5	Zinc finger, C3HC4 type (RING finger) domain containing protein	1.48361	1.48622	2.16949	2.57048	2.94838	2.46529	1.71311	2.66138	0.0323013	0.948277
L8HDK3	Uncharacterized protein	-1.81246	-2.37484	-1.79343	-1.87208	-0.684343	-0.573872	-1.99358	-1.04343	0.135475	0.950145
L8GPI7	Protein kinase domain containing protein	3.66688	3.07682	3.76876	4.47692	4.60546	4.28259	3.50416	4.45499	0.0324493	0.950835
L8HKT1	Calponin domain containing protein	1.41374	1.41723	1.45936	2.01822	2.70625	2.47663	1.43011	2.40037	0.0401759	0.970255
L8HC07	ABC2 type transporter superfamily protein	-0.00531407	-0.801968	-0.162572	0.650568	0.643955	0.656413	-0.323285	0.650312	0.0572514	0.973597
L8H969	GTPase, putative	-0.0627438	-0.033595	-0.322559	1.12663	0.615674	0.765868	-0.139633	0.836056	0.00919419	0.975688
L8HJW4	Ras subfamily protein	-0.15051	-1.54064	-1.08416	0.0387611	0.0923438	0.0274564	-0.925103	0.0528537	0.139002	0.977957
L8GLS2	Uncharacterized protein	-2.2148	-1.82551	-1.81269	-0.749115	-1.16135	-1.00481	-1.951	-0.971759	0.00550991	0.979241
L8H192	Actin-related protein 2/3 complex subunit 5	1.42141	2.16844	2.01376	2.65831	3.14776	2.75963	1.86787	2.85523	0.0285561	0.987366
L8GNS3	Uncharacterized protein	-6.02501	-4.96392	-5.84061	-4.5961	-4.61786	-4.64809	-5.60985	-4.62068	0.0939598	0.989165
L8H059	Tryptophan 2,3-dioxygenase	-1.81842	-1.17446	-1.5276	-0.613732	-0.306534	-0.595003	-1.50683	-0.50509	0.0170318	1.00174
L8GUD1	Glutathione reductase	-2.35504	-2.59773	-1.91149	-1.26253	-1.53221	-1.03109	-2.28809	-1.27528	0.0181477	1.01281
L8GZN2	PA domain containing protein	4.09047	2.98333	3.61296	4.8557	4.423	4.4561	3.56225	4.57827	0.0697477	1.01601
L8GME9;L8GHB4	RhoGAP domain containing protein;RhoGAP domain containing protein	-0.360962	-0.840543	-0.248362	0.525527	0.729629	0.357558	-0.483289	0.537571	0.0139732	1.02086
L8GS07	Twinfilin, putative	-0.761761	-0.249679	-0.457826	0.515912	0.793107	0.297729	-0.489755	0.535582	0.00770741	1.02534
L8GI71	S-adenosylmethionine synthase	3.42747	3.16844	3.33702	4.25846	4.47842	4.31021	3.31098	4.34903	0.000549393	1.03805
L8H085	LIM domain containing protein	2.34621	0.828783	2.80842	3.30926	3.25998	2.58394	1.99447	3.05106	0.212204	1.05659
L8GFP6	Uncharacterized protein	-1.44292	-2.26206	-5.31149	-2.553	-1.97534	-1.30854	-3.00549	-1.94563	0.467386	1.05986
L8HBJ5	Transporter, monovalent cation:proton antiporter2 (CPA2) family protein	0.654031	-0.461543	0.352315	1.14615	1.04702	1.53976	0.181601	1.24431	0.0680516	1.06271
L8GGN7	ABC2 type transporter, putative	-2.76699	-3.81755	-2.69024	-2.13238	-1.54098	-2.39375	-3.0916	-2.02237	0.0809493	1.06923
L8GN02	Signal transducer and activator of transcription	-4.34098	-3.76398	-6.20863	-4.14296	-3.63559	-3.30786	-4.7712	-3.69547	0.279563	1.07573
L8GWW6	Small conserved protein	-0.921864	-0.241269	0.0463298	0.215114	1.12951	0.769137	-0.372268	0.704587	0.0516036	1.07686
L8HIU1	RhoGEF domain containing protein	1.10311	0.597081	0.336871	1.98579	1.79334	1.49705	0.679021	1.75873	0.0214918	1.07971
L8HCM5	Calponin domain containing protein	3.21299	3.08239	3.80852	4.23957	4.72023	4.43166	3.36797	4.46382	0.0202699	1.09585
L8GHW8	RhoGEF domain containing protein	-2.4264	-2.57725	-1.55517	-1.14849	-1.02686	-1.09171	-2.18628	-1.08902	0.0732196	1.09726
L8GE01	Uncharacterized protein	0.31915	-0.30784	-0.283944	0.238812	1.14462	1.63631	-0.0908779	1.00658	0.0977246	1.09746
L8HJ93	4-hydroxyphenylpyruvate dioxygenase	-0.221678	0.198831	0.572128	1.21263	1.52114	1.1211	0.183094	1.28496	0.0233394	1.10186
L8GUC4	F_actin_bund_C domain-containing protein	-0.792014	-1.16634	-0.767209	0.259569	0.356358	-0.0347768	-0.90852	0.193717	0.00331791	1.10224
L8GWT7;L8GV16;L8GT14	Protein tolA, putative;TolA protein;TolA protein (Fragment)	-0.71247	-1.98311	-1.70962	-0.379976	-0.311066	-0.40427	-1.4684	-0.365104	0.103004	1.1033
L8GU86	Rasrelated protein O-RAL, putative	1.47919	1.1098	1.34292	2.57906	2.39864	2.26842	1.31063	2.41537	0.00160787	1.10474
L8GWR2	Peptidyl-prolyl cis-trans isomerase	-1.896	-2.52454	-1.25474	-0.95062	-0.533505	-0.849722	-1.89176	-0.777949	0.0806311	1.11381
L8GZK1	Elongation factor 1alpha, somatic form, putative (Fragment)	2.02951	2.23983	3.08206	3.51958	3.86909	3.31007	2.45047	3.56624	0.0543719	1.11578
L8HD25	Sar1family small GTPase	-5.54924	-2.66354	-6.33007	-3.48445	-3.71761	-3.98866	-4.84762	-3.73024	0.422136	1.11738
L8GWT1	TolA, putative	0.199468	0.63601	1.08337	1.37764	1.97431	1.92243	0.639616	1.75813	0.0279524	1.11851
L8H4K6	TolAlike protein	-0.350455	-0.732752	0.00810962	0.579911	0.944351	0.775061	-0.358366	0.766441	0.019224	1.12481
L8HCY6	EF hand domain containing protein	2.7382	2.62976	2.90901	3.36232	4.08688	4.21232	2.75899	3.88717	0.0411672	1.12818
L8HIF5	Uncharacterized protein	1.38086	0.638801	2.44781	2.61536	2.63974	2.6012	1.48916	2.61877	0.164294	1.12961
L8GF24	Leucine rich repeat domain containing protein	-0.983456	-1.81192	-1.47139	-0.573422	-0.245768	-0.0355173	-1.42225	-0.284902	0.0222329	1.13735
L8GG02	Uncharacterized protein (Fragment)	1.52979	0.864858	1.15806	2.08824	2.20049	2.68708	1.18423	2.32527	0.0128189	1.14104
L8HCV7	Fattyacid synthase complex protein	-1.3618	-1.16017	-2.20831	-0.538866	-0.523058	-0.221016	-1.57676	-0.427647	0.0585413	1.14911
L8H821	Aldehyde oxidase and xanthine dehydrogenase, molybdopterin binding domain containing protein	-5.39527	-5.48524	-5.14699	-5.37363	-3.28674	-3.91431	-5.3425	-4.19156	0.201082	1.15094
L8H7M2	Myosin1, putative	3.08748	3.08643	3.17767	4.11911	4.19606	4.49164	3.1172	4.26894	0.00651711	1.15174
L8H326	Uncharacterized protein	1.69422	1.37294	0.110397	2.01649	2.05311	2.57099	1.05918	2.21353	0.127071	1.15435
L8GF83	Peroxiredoxin 2, putative	0.766283	0.746316	0.885195	1.88559	2.08606	1.89699	0.799265	1.95621	0.000285772	1.15695
L8GT61	Peptide chain release factor eRF/aRF, subunit 1, putative	-1.03203	-1.72119	-1.54242	-0.363825	-0.519735	0.0651783	-1.43188	-0.272794	0.0135693	1.15909
L8GQP0	Malate dehydrogenase	1.4381	1.11898	1.61875	2.51231	2.67431	2.47116	1.39194	2.5526	0.00749143	1.16065
L8GTP3	RhoGEF domain containing protein	-1.76875	-2.6579	-1.51667	-1.07979	-0.786264	-0.566575	-1.98111	-0.810878	0.0605938	1.17023
L8HE30	Vps23 domain containing protein	-1.36535	-1.60623	-2.31559	-0.580826	-0.579968	-0.580017	-1.76239	-0.58027	0.053574	1.18212
L8GY72	Uncharacterized protein (Fragment)	-0.743885	-1.64466	-1.18816	-0.449041	0.2713	0.151255	-1.19224	-0.00882871	0.0268954	1.18341
L8GZF5	Allergen v5/tpx1 family protein	3.79688	2.64548	3.69813	4.98511	4.73623	3.98561	3.38017	4.56898	0.0692384	1.18882
L8GVG0	TolAlike protein	1.24754	1.08888	1.60318	2.37455	2.60543	2.53827	1.3132	2.50608	0.00720707	1.19288
L8GY90	Chromatin modifying protein 1b, putative	-1.6882	-4.43213	-0.918631	-0.867037	-1.74365	-0.843224	-2.34632	-1.1513	0.380063	1.19502
L8GW48	PAKA subfamily protein kinase	2.27274	2.75027	2.02523	3.34791	3.75413	3.56514	2.34941	3.55573	0.0143649	1.20632
L8H836	V-type proton ATPase proteolipid subunit	1.69105	0.536772	2.5716	2.221	2.21192	3.99144	1.59981	2.80812	0.221419	1.20831
L8GV72	Uncharacterized protein	-4.01405	-1.81422	-5.31412	-1.38874	-5.27497	-0.853112	-3.71413	-2.50561	0.526017	1.20852
L8HHA3	Copper chaperone Atox1, putative	-0.0635029	-0.644166	0.0467268	0.961818	1.17027	0.839645	-0.220314	0.990576	0.0170646	1.21089
L8GY76	Vacuolar fusion protein ccz1 family protein	-1.93745	-1.90958	-2.55897	-1.83304	-0.777533	-0.159265	-2.13533	-0.92328	0.116193	1.21205
L8GD90	Serine carboxypeptidase s28 protein	3.93303	3.78648	3.7444	5.05198	4.92682	5.15339	3.8213	5.04406	0.000166426	1.22276
L8HDT6	Chorismate mutase, putative	4.76038	4.39589	5.18065	6.53443	5.84023	5.63738	4.77897	6.00401	0.0270842	1.22504
L8GVS6	Dual specificity protein kinase	-1.69507	-1.97407	-5.2798	-1.84676	-1.5222	-1.90416	-2.98298	-1.75771	0.398733	1.22528
L8H5D8	CBS domain containing protein	-4.79768	-1.82183	-2.48022	-1.55158	-1.82731	-2.04338	-3.03324	-1.80742	0.306371	1.22582
L8GGH8	Calponin domain containing protein	-2.57973	-6.39756	-1.84635	-2.28701	-1.56272	-3.28748	-3.60788	-2.37907	0.482728	1.22881
L8GUI9	Uncharacterized protein	2.14956	1.10864	2.84254	4.10857	3.36902	2.3224	2.03358	3.26666	0.163245	1.23308
L8HGS1	Hsp40, putative	-4.23227	-3.53068	-4.50946	-0.979721	-3.85835	-3.72553	-4.09081	-2.85453	0.317472	1.23627
L8GWF5	Serine/threonine-protein phosphatase	-0.79933	-1.61229	-3.95668	-0.965081	-0.804017	-0.869259	-2.12277	-0.879452	0.319351	1.24332
L8GWD2	NDK domain-containing protein	0.715016	0.78239	0.190304	1.81896	1.79408	1.82177	0.56257	1.8116	0.021523	1.24903
L8GU40	Uncharacterized protein	-3.67829	0.53753	-3.2816	-0.86212	-1.12954	-0.635857	-2.14079	-0.875838	0.446253	1.26495
L8H0U7	Clathrin heavy chain	0.857773	1.08911	0.596194	2.21978	2.01539	2.11676	0.847691	2.11731	0.00571501	1.26962
L8HAN3	3phosphoinositide-dependent protein kinase 1, putative	-2.21362	-3.58065	-2.35973	-1.54443	-1.12415	-1.67183	-2.718	-1.44681	0.0846318	1.27119
L8GZ34	Uncharacterized protein	-1.9713	-2.13484	-2.72954	-1.65127	-0.729938	-0.627683	-2.27856	-1.00297	0.038205	1.27559
L8HFJ0	Dual specificity phosphatase, catalytic domain containing protein	-2.00275	-5.62284	-2.36683	-2.89271	-1.54398	-1.69465	-3.33081	-2.04378	0.383763	1.28703
L8H1A5	Rap/ran-GAP protein, putative	2.76218	1.55118	2.5394	3.7873	3.3379	3.59188	2.28425	3.57236	0.0612938	1.2881
L8H2J6	Obg-like ATPase 1	-5.12012	-1.31084	-0.922381	-1.43183	-0.626852	-1.40343	-2.45111	-1.15404	0.436015	1.29708
L8H5H2	SH3 domain containing protein	1.4627	1.09031	1.51895	2.6833	2.75341	2.53191	1.35732	2.65621	0.00367927	1.29889
L8GZB9	Transporter, major intrinsic protein (MIP) superfamily protein	-2.52848	-2.04163	-2.283	-0.769749	-0.913271	-1.23259	-2.28437	-0.971869	0.00259974	1.3125
L8HCV2	Actin binding protein	0.842172	1.22507	0.526178	2.19152	2.19888	2.20579	0.864474	2.19873	0.0221366	1.33425
L8H7G5	LIM domain containing protein	3.87884	2.09189	4.54278	4.99187	4.7922	4.78095	3.5045	4.85501	0.205383	1.3505
L8GGJ1	Synapsin, ATP binding domain containing protein	0.0761389	-0.797497	0.445481	1.1742	1.33387	1.26965	-0.0919589	1.25924	0.0648373	1.3512
L8H1H5	F_actin_bund_C domain-containing protein	-1.31757	-1.50824	-0.353655	0.204258	0.107811	0.567284	-1.05982	0.293118	0.0485403	1.35294
L8H1F0	TolAlike protein	-0.282066	-0.326583	0.140403	1.22536	1.12401	1.25546	-0.156082	1.20161	0.00824004	1.35769
L8HKB9	Conditioned medium factor, putative	1.03219	0.969375	1.74523	2.65101	2.03211	3.15522	1.24893	2.61278	0.0320254	1.36385
L8HDT0	Tyrosine--tRNA ligase	-1.52151	-1.53551	-2.17883	-0.563248	-0.173327	-0.388196	-1.74528	-0.374924	0.0111275	1.37036
L8HDQ5	Uncharacterized protein	-3.31663	-3.74028	-2.97191	-2.03351	-1.81409	-2.06638	-3.34294	-1.97132	0.0164617	1.37162
L8H1M2	Ankyrin 2,3/unc44, putative	-1.75785	-2.25344	-2.13627	-0.546521	-0.630749	-0.824929	-2.04919	-0.6674	0.00344145	1.38179
L8H2Q1	Elongation factor 1-gamma family protein	2.26044	2.08729	2.32691	3.54513	3.7404	3.58093	2.22488	3.62215	0.000139949	1.39727
L8H4F3	Alkaline phosphatase	5.39851	5.25853	5.54064	7.18406	6.68813	6.57833	5.39923	6.81684	0.00810636	1.41761
L8HBI1	Thioredoxin reductase	-2.42352	-2.92191	-2.03297	-1.26353	-0.7891	-1.06286	-2.45946	-1.0385	0.015824	1.42097
L8H537	5-phosphoribosylglycinamide transformylase	-3.25776	-5.17466	-2.83773	-2.30385	-2.16711	-2.52545	-3.75672	-2.33213	0.183875	1.42458
L8GLN9	LIM domain containing protein	0.696707	-0.407657	0.710889	1.81658	1.72381	1.74439	0.333313	1.76159	0.0603915	1.42828
L8GMP8	Thioredoxin	-0.208604	-0.828221	0.710764	1.1841	1.54206	1.24745	-0.108687	1.32454	0.0774186	1.43322
L8HKF5	Uncharacterized protein (Fragment)	-1.48611	-1.02361	-0.817503	-0.144172	0.562055	0.571522	-1.10908	0.329801	0.0103286	1.43888
L8HGL1	Uncharacterized protein	-3.85583	-2.01719	-1.54061	-0.900436	-0.939813	-1.25458	-2.47121	-1.03161	0.175421	1.4396
L8GSM4	CBS domain containing protein	-8.68569	-2.27228	-2.58023	-2.86329	-2.187	-4.13411	-4.51273	-3.06147	0.563744	1.45127
L8HAP0	Agarase, putative	-2.76793	-1.86226	-2.62257	-1.26832	0.141375	-1.71517	-2.41759	-0.947372	0.101972	1.47021
L8H6N1	Uncharacterized protein	-2.21328	-4.36903	-1.92931	-1.4216	-1.47489	-1.20239	-2.83721	-1.36629	0.195133	1.47091
L8GPC4	Glutathione peroxidase	0.564694	-0.0409373	0.141146	1.7131	1.62154	1.76114	0.221634	1.69859	0.0112863	1.47696
L8GJQ2	Coronin	0.72164	0.137109	0.559619	1.80251	2.13275	1.9181	0.472789	1.95112	0.00439591	1.47833
L8HBE7	Villin headpiece domain containing protein	-5.56557	-4.92894	-2.25533	-2.17611	-1.51401	-4.60841	-4.24994	-2.76618	0.34414	1.48377
L8GT55	Urease accessory protein UreG, putative	-4.73809	-2.43491	-2.25044	-1.77379	-1.41311	-1.78319	-3.14115	-1.6567	0.202487	1.48445
L8HM01	Uncharacterized protein	1.83053	1.82351	2.41385	3.4219	3.47953	3.63457	2.02263	3.512	0.0107941	1.48937
L8HBY3	LIM domain containing protein	-1.00367	-1.70807	-1.24151	0.191212	0.0221576	0.337108	-1.31775	0.183492	0.00911203	1.50124
L8HMG4	Adenylyl cyclase-associated protein	1.72747	1.57926	1.8083	3.06157	3.30639	3.26221	1.70501	3.21005	0.000128098	1.50504
L8HIG7	Ankyrin repeat-containing protein	-4.97605	-1.88485	-1.93054	-1.37694	-1.24073	-1.63451	-2.93048	-1.41739	0.276432	1.51308
L8GJ93	Serine/threonine protein kinase	-1.73532	-0.888418	-0.936567	0.0751058	0.582945	0.324235	-1.18677	0.327429	0.0159199	1.5142
L8H7R6	ABC transporter, ATPbinding domain containing protein	3.44352	2.66942	2.80988	4.11208	4.76175	4.64605	2.97428	4.50663	0.00850261	1.53235
L8H8B5	Uncharacterized protein	0.477568	-0.147451	0.385596	1.90511	1.37804	2.06253	0.238571	1.78189	0.00564059	1.54332
L8HKL4	Copper transporter	1.75065	1.62378	2.29175	2.90481	3.71469	3.71013	1.88873	3.44321	0.0118225	1.55448
L8GVZ1	Bactericidal permeability-increasing protein	3.21041	4.50482	3.95331	6.10159	5.4897	4.77433	3.88951	5.45521	0.0433215	1.5657
L8GEM3	ABC transporter A family protein	3.27105	2.76609	2.62685	3.81878	4.75659	4.80661	2.888	4.46066	0.0205809	1.57266
L8H4L1	EF1 guanine nucleotide exchange domain containing protein	-0.401753	-0.553328	-0.359079	0.945159	1.26873	1.22471	-0.438053	1.1462	0.000609894	1.58425
L8H4N4;L8H3R2	Uncharacterized protein;Uncharacterized protein (Fragment)	2.52007	1.36657	2.60444	3.28123	3.93984	4.04281	2.16369	3.75463	0.0367136	1.59094
L8GZ99	LIM domain containing protein	-0.73382	-1.42365	-1.23116	0.177917	0.437728	0.781803	-1.12954	0.465816	0.00443678	1.59536
L8GHW5	C8 sterol isomerase	1.00033	2.54627	0.222696	2.55851	3.20646	2.86189	1.25643	2.87562	0.132885	1.61919
L8HDU8	Phospholipid-transporting ATPase	-0.298862	-0.357198	-0.709642	0.901439	1.18279	1.44788	-0.455234	1.17737	0.00154769	1.6326
L8HB69	Uncharacterized protein	-2.17682	-2.40096	-2.03423	-0.751816	-0.468308	-0.486732	-2.204	-0.568952	0.00035505	1.63505
L8HJV9	Kelch repeat-containing protein	-2.24703	-5.32987	-2.51589	-0.94555	-2.1018	-2.13598	-3.36426	-1.72778	0.233455	1.63649
L8GQI6	Protein phosphatase 2C domain containing protein	-4.15381	-5.54709	-3.33173	-3.21638	-2.40857	-2.49583	-4.34421	-2.70693	0.112796	1.63728
L8H4Y6	Dcysteine desulfhydrase	-1.6123	-5.56102	-2.63724	-1.65824	-1.40249	-1.83652	-3.27019	-1.63242	0.299946	1.63777
L8HFE6	eIF3_p135 domain-containing protein	-3.13594	-3.40202	-2.74118	-1.32434	-1.33702	-1.65979	-3.09305	-1.44038	0.00404121	1.65266
L8GW76	RAC GTPase	4.16228	3.43803	3.58521	5.24795	5.37975	5.53517	3.72851	5.38762	0.00982977	1.65912
L8GSZ9	EF1 guanine nucleotide exchange domain containing protein	0.93551	0.703245	1.40294	2.50975	2.83071	2.71101	1.0139	2.68382	0.00650555	1.66993
L8H6V4	CatecholO-methyltransferase domain containing protein 1, putative	-2.71707	-2.34241	-3.07911	-1.26321	-0.481176	-1.35571	-2.71286	-1.03337	0.0101242	1.6795
L8GVT4	Ras subfamily protein	-3.66333	-6.23205	-4.75576	-3.41305	-3.29881	-2.8861	-4.88371	-3.19932	0.146603	1.68439
L8GP44	LIM zinc-binding domain-containing protein	-0.553874	-1.01185	-0.767674	0.457099	1.36792	0.934583	-0.7778	0.919868	0.0108462	1.69767
L8GEU6	26S proteasome nonATPase regulatory subunit 7, putative	-5.08572	-2.38324	-4.85821	-2.47972	-2.16205	-2.57997	-4.10906	-2.40725	0.18586	1.70181
L8GTG4	Chorismate mutase subfamily protein	2.74081	3.20046	2.8001	5.05148	4.53079	4.28159	2.91379	4.62129	0.00540756	1.7075
L8GHU1	Uncharacterized protein	-0.446006	-1.42383	-1.04335	1.15846	0.77074	0.323138	-0.971061	0.75078	0.0105596	1.72184
L8HJN2	Uncharacterized protein	-5.31501	0.954873	-1.20518	0.118378	-0.734528	0.357727	-1.85511	-0.0861408	0.438442	1.76896
L8H5G0	Multiple CXCXC repeat domain containing protein	-0.144073	-4.84725	-0.69132	0.338348	-0.0442074	-0.621554	-1.89422	-0.109138	0.352008	1.78508
L8GPW7	1,2-dihydroxy-3-keto-5-methylthiopentene dioxygenase	-0.277831	-0.874	-4.70308	-0.16915	-0.0561146	-0.264108	-1.95164	-0.163124	0.326019	1.78851
L8H8H3	Carboxylic ester hydrolase	-0.934584	-1.27896	-2.06266	0.838381	-0.116523	0.396896	-1.4254	0.372918	0.0152898	1.79832
L8GTR4	Calponin domain containing protein	-3.08412	-3.54588	-2.28983	-1.98107	-0.765677	-0.694297	-2.97328	-1.14701	0.0310755	1.82626
L8HIP0	Pentapeptide repeatcontaining protein	-4.51008	-3.49319	-2.29297	-1.94552	-1.42155	-1.44576	-3.43208	-1.60428	0.0954116	1.82781
L8GFC9	PH domain containing protein	0.49577	0.326776	0.641622	2.3431	2.58217	2.08122	0.488056	2.3355	0.00099008	1.84744
L8GZ78	Antioxidant, AhpC/TSA superfamily protein	-3.24034	-3.13277	-5.32046	-2.10905	-2.06377	-1.9561	-3.89786	-2.04297	0.120557	1.85488
L8HDI1	Uncharacterized protein	3.82536	2.98727	3.71826	5.5446	5.32163	5.24125	3.51029	5.36916	0.012296	1.85886
L8GSG3	Formyltetrahydrofolate synthetase	-1.50824	-1.57842	-1.49581	0.36211	0.377782	0.27891	-1.52749	0.339601	1.75501e-06	1.86709
L8GYZ1	Coronin	-1.97158	-4.38391	-1.88047	-0.881891	-1.00182	-0.74052	-2.74532	-0.874745	0.148881	1.87057
L8HGI4	Uncharacterized protein	0.445326	-0.603179	-0.00163997	1.51566	1.63525	2.31352	-0.0531642	1.82148	0.00967251	1.87464
L8GNQ8	Glycerophosphoryl diester phosphodiesterase family protein	0.586004	0.430563	-0.299754	1.84591	2.23054	2.31339	0.238938	2.12995	0.00847465	1.89101
L8H161	Eukaryotic translation initiation factor 3 subunit F	-6.21418	-2.62184	-2.32186	-1.9224	-1.86863	-1.64933	-3.71929	-1.81345	0.266651	1.90584
L8HJ75	Alpha amylase	-1.15161	-0.995177	-5.16358	-0.243414	-1.18418	-0.149212	-2.43679	-0.525602	0.294352	1.91119
L8H0T5	Extracellular ligandbinding receptor, putative	1.77159	1.14044	2.23429	3.73853	3.57786	3.57899	1.71544	3.6318	0.0236823	1.91636
L8GR11	Uncharacterized protein	-5.94171	-3.33322	-3.61723	-2.83234	-2.74263	-1.55855	-4.29739	-2.37784	0.131076	1.91955
L8GEG5	Aconitate hydratase	-4.46604	-4.46665	-1.29587	-1.41515	-1.17939	-1.85866	-3.40952	-1.4844	0.206911	1.92512
L8GVZ7	LBP / BPI / CETP family, Cterminal domain containing protein	-0.0796909	0.814944	1.78003	4.25701	2.4557	1.58027	0.838428	2.76433	0.122895	1.9259
L8GCF4	PH domain containing protein	-3.26537	-4.31832	-5.15863	-2.39178	-1.9007	-2.65715	-4.24744	-2.31654	0.0562476	1.9309
L8HI41	Glutathione Stransferase domain containing protein	-4.16951	-2.1706	-5.05929	-2.04388	-1.50404	-2.01135	-3.7998	-1.85309	0.145337	1.94671
L8GFZ9	Coronin	3.61083	3.96919	3.98533	5.89007	5.95867	5.58038	3.85511	5.80971	0.0003218	1.95459
L8GGQ0	ATPase family associated with various cellular activities (AAA) domain containing protein	-3.25367	-0.895568	-2.20771	-0.328659	0.086096	-0.222028	-2.11898	-0.154863	0.0979423	1.96412
L8H5T2	DUF4015 domain-containing protein	3.59462	3.32931	4.20553	5.76975	5.66814	5.634	3.70982	5.69063	0.0149441	1.98081
L8HDW2	Diadenosine tetraphosphate synthetase	-2.42098	-1.46802	-4.32998	-0.602606	-1.08352	-0.559422	-2.73966	-0.748515	0.136719	1.99115
L8GN49	Uncharacterized protein	2.04788	1.1617	1.62829	3.24096	3.72907	3.85566	1.61262	3.60856	0.00434779	1.99594
L8H3E9	ABC2 type transporter superfamily protein	1.54978	2.07255	1.93422	4.14401	3.66857	3.81644	1.85219	3.87634	0.000687404	2.02415
L8H3R9	Uncharacterized protein	-1.59233	-2.00646	-6.44533	-1.13292	-1.64493	-1.1653	-3.34804	-1.31438	0.320249	2.03366
L8HHT8	Dual specificity protein kinase shkB, putative	-5.15542	-0.709265	-0.480528	-0.27186	-0.289822	0.317524	-2.11507	-0.0813862	0.312509	2.03369
L8GEH2	Phosphoribosyl-AMP cyclohydrolase	-5.09997	-2.03164	-1.91435	-0.99606	-0.653475	-1.1883	-3.01532	-0.945946	0.183215	2.06937
L8GRX4	Uncharacterized protein	2.95104	5.13522	2.12253	5.67892	5.45996	5.35204	3.40293	5.49697	0.143585	2.09404
L8GQL5	Phosphoenolpyruvate carboxykinase (GTP)	-2.63052	-1.65177	-2.16452	-0.413901	0.929136	-0.64137	-2.14894	-0.0420449	0.0302015	2.10689
L8HAF9	Erythronate4-phosphate dehydrogenase domain containing protein	-2.47429	-2.58611	-7.2093	-2.25882	-1.61234	-2.05714	-4.0899	-1.9761	0.30758	2.1138
L8GQ41	Inosineuridine preferring nucleoside hydrolase family protein	1.15	-0.574664	0.0880063	2.83738	2.00468	2.29958	0.221114	2.38055	0.0326226	2.15943
L8H3N1	Gelation factor, putative	2.08463	1.85456	2.02575	4.28509	4.28705	3.92081	1.98831	4.16432	0.000427774	2.176
L8GNR9	FYVE zinc finger domain containing protein	-1.93806	-3.02865	-7.3394	-2.10559	-1.54905	-2.1082	-4.10203	-1.92095	0.316473	2.18109
L8H129	Fascin subfamily protein	2.39233	1.72455	2.27152	4.16605	4.73146	4.05556	2.12947	4.31769	0.0017271	2.18822
L8HAA5	Uncharacterized protein	-2.59255	-2.77432	-2.25451	-0.059055	-0.755177	-0.216223	-2.54046	-0.343485	0.00160993	2.19698
L8HKQ5	Amidohydrolase domain containing protein	3.67538	3.29308	3.88631	5.90379	5.53068	6.10327	3.61826	5.84591	0.000771287	2.22766
L8GZ46	PH domain containing protein	-0.512032	-1.07848	-1.28526	0.691548	1.49988	1.65407	-0.95859	1.28184	0.0048871	2.24042
L8GZB3	UMP-CMP kinase	-6.3478	-3.47217	-4.06172	-2.21107	-2.28266	-2.66071	-4.62723	-2.38481	0.12154	2.24242
L8HKR4	T-complex protein 1 subunit delta	-6.62781	-3.75479	-4.96492	-2.99238	-2.94898	-2.61691	-5.11584	-2.85276	0.110131	2.26308
L8GWG2	Dipeptidase	-1.63656	-1.05504	-1.30618	0.892423	0.592584	1.33158	-1.33259	0.938861	0.00143809	2.27145
L8GZJ8	Domain found in if2b/if5 domain containing protein	-4.15271	-7.0332	-5.24836	-3.24516	-3.20554	-3.14647	-5.47809	-3.19906	0.112936	2.27903
L8H1U2	Coatomer subunit gamma	-0.0963732	-1.33721	-5.11116	0.0481806	0.184989	0.0794755	-2.18158	0.104215	0.268758	2.28579
L8GXH7	Uncharacterized protein	-4.04156	-5.20516	-5.83802	-3.01345	-2.64192	-2.54923	-5.02825	-2.73486	0.0409458	2.29338
L8GFE0	Nodulin 21 family protein	2.66711	1.59498	2.56237	4.15863	4.66675	4.91627	2.27482	4.58055	0.00746095	2.30573
L8H5Y9	START domain containing protein	-6.20602	-2.5073	-6.48445	-2.7996	-2.57289	-2.8914	-5.06592	-2.75463	0.212603	2.3113
L8HB93	C2 domain-containing protein	0.379825	-0.421105	-5.30872	0.572911	0.34488	0.692547	-1.78333	0.536779	0.321705	2.32011
L8GPY9	5-methyltetrahydropteroyltriglutamate--homocysteine S-methyltransferase	2.15018	2.47623	2.14696	4.5625	4.76123	4.44413	2.25779	4.58929	9.97539e-05	2.3315
L8H9P5	DOCK family protein	3.96111	3.27114	3.75339	6.13064	5.94358	5.943	3.66188	6.00574	0.00437422	2.34386
L8HGR3	Amidohydrolase domain containing protein	3.16681	3.23497	3.29955	5.80268	5.32655	5.61598	3.23378	5.58174	0.00196574	2.34796
L8GM00	Plexin repeat domain containing protein	-2.22645	-2.26974	-1.90229	0.0139643	-0.0401321	0.733503	-2.13283	0.235778	0.00412121	2.36861
L8GJT1	Linoleate 8R-lipoxygenase	5.06387	6.85795	5.24715	8.13267	8.27463	8.02394	5.72299	8.14375	0.0491549	2.42076
L8H9Z4	Histidine acid phosphatase superfamily protein	-5.03332	-3.87095	-7.32927	-3.37825	-2.87831	-2.70013	-5.41118	-2.98556	0.134714	2.42562
L8HD22	Saposin, putative	-1.06405	-5.49667	-2.15019	-0.888091	0.378242	-0.89537	-2.90363	-0.468406	0.202657	2.43523
L8GMI1	P protein, putative	-2.20887	-1.6398	-1.49523	0.501651	0.413655	1.18683	-1.7813	0.700713	0.00170974	2.48201
L8HI22	Type I phosphodiesterase/nucleotide pyrophosphatase family protein	-1.00336	-1.809	-1.35324	1.26182	0.951397	1.08368	-1.38853	1.09897	0.00397142	2.4875
L8H8A9	MORN repeat-containing protein	-1.18302	-1.43565	-1.24903	1.69932	1.09094	0.818041	-1.28923	1.20277	0.00696236	2.492
L8GW74	LNS2 (Lipin/Ned1/Smp2) protein	-6.33412	-2.30159	-2.48887	-1.57247	-0.997344	-1.07187	-3.70819	-1.21389	0.196153	2.4943
L8GRJ6	Calponin domain containing protein	-2.16787	-2.05883	-4.77861	-0.555504	-0.26296	-0.6734	-3.00177	-0.497288	0.103647	2.50448
L8GLR9	Dynein light chain	-4.40247	-2.40844	-3.31014	-0.505533	-0.899832	-1.10777	-3.37368	-0.837711	0.0384237	2.53597
L8GTJ3	PH domain containing protein	-1.41708	-3.70516	-3.8623	0.021894	-0.41935	-0.779066	-2.99484	-0.392174	0.0710226	2.60267
L8HD62	Acyloxyacyl hydrolase	-0.427028	-5.92711	-0.421497	0.261641	0.285155	0.589548	-2.25855	0.378781	0.286883	2.63733
L8H8W6	Non-specific serine/threonine protein kinase	-0.153336	-6.5042	-4.68964	-1.45874	-1.38137	-0.505179	-3.78239	-1.11509	0.292208	2.6673
L8GST7	Gammaglutamyltransferase	0.893415	0.530858	0.763963	3.29847	3.35959	3.55644	0.729412	3.40484	6.60553e-05	2.67542
L8GKX1	p21Rho-binding domain containing protein	-7.15807	-1.76918	-1.5222	-1.24987	-0.680149	-0.463227	-3.48315	-0.79775	0.280737	2.6854
L8HFY8	Transmembrane amino acid transporter protein	-1.11198	-1.1829	-3.87791	0.403587	0.568867	1.00667	-2.0576	0.659709	0.091098	2.71731
L8GZ97	Tim10/DDP family zinc finger superfamily protein	0.0686756	-0.263928	-4.57717	0.606569	1.33123	1.44611	-1.59081	1.12797	0.208035	2.71878
L8GVY8	Secreted protein, putative	-2.85568	-2.18226	-2.45681	0.655395	0.381226	-0.352971	-2.49825	0.227884	0.00291465	2.72613
L8GFJ7	DUF1084 domain-containing protein	-0.387045	-7.45339	-0.318549	0.142119	-0.0272136	-0.0397456	-2.71966	0.0250533	0.36593	2.74471
L8GX90	Uncharacterized protein	-1.49082	-0.331115	0.354936	2.07429	2.56044	2.15021	-0.489001	2.26165	0.0288582	2.75065
L8GI98	Ca2+dependent endoplasmic reticulum nucleoside diphosphatase isoform 3, putative	-8.26757	-2.17118	-3.23249	-2.10867	-1.46517	-1.81081	-4.55708	-1.79488	0.279024	2.7622
L8GKR7	WH2 domain-containing protein	-5.28769	-2.84418	-5.6507	-2.03503	-1.40137	-2.05168	-4.59419	-1.82936	0.0808749	2.76483
L8GTA6	SH3 domain containing protein (Fragment)	0.137669	-0.766893	-0.376892	1.398	3.10474	2.97301	-0.335372	2.49192	0.0206718	2.82729
L8H655	Phospholipase	2.74937	2.69515	3.47541	5.91654	5.6897	5.94159	2.97331	5.84927	0.00422161	2.87596
L8GWC9	Uncharacterized protein	1.87386	0.868179	1.73217	4.34591	4.20082	4.69533	1.4914	4.41402	0.00434144	2.92262
L8GZS4	Transporter, permease	-6.37382	-4.17882	-3.56276	-1.9077	-2.26526	-1.10657	-4.70513	-1.75984	0.0590584	2.94529
L8H7K9;L8GTA9	Transporter, major facilitator subfamily protein;Transporter, major facilitator subfamily protein	-4.24551	-0.0124064	-5.01849	0.119588	-0.474936	0.0814576	-3.09213	-0.0912966	0.19194	3.00084
L8HE57	C2 domain containing protein	-0.0747848	-0.555304	-0.0597813	2.64449	3.11469	2.67909	-0.229957	2.81276	0.000170212	3.04271
L8H5V6	LIM domain containing protein	0.281804	-4.91973	0.763359	1.84303	1.9857	1.49202	-1.29152	1.77358	0.233527	3.06511
L8GU68	Uncharacterized protein	-0.07272	0.868279	0.833331	3.77818	3.67613	3.5893	0.542963	3.6812	0.00795943	3.13824
L8H4M5	LIM domain containing protein	-5.44303	-5.1218	-2.84189	-1.68441	-0.933096	-1.25602	-4.46891	-1.29118	0.0522418	3.17773
L8HIM5	Acidstable alpha-amylase	1.46512	4.01991	2.34961	5.79954	5.79898	5.82544	2.61155	5.80799	0.0507501	3.19644
L8GXA4	2oxoglutarate and iron-dependent oxygenase domain containing protein 2, putative	-5.23785	-2.60541	-7.62409	-1.90877	-1.63791	-2.21602	-5.15578	-1.9209	0.153603	3.23488
L8H3W2	Lipid transport family protein	2.79511	1.60639	2.66538	5.78359	5.64834	5.60216	2.35563	5.67803	0.011321	3.32241
L8GTH7	Phosphate transporter	-3.22963	-6.68296	-2.86455	-0.750588	-1.71928	-0.173621	-4.25905	-0.881162	0.0950821	3.37788
L8HJ50	Uncharacterized protein	0.377533	1.97528	2.08564	5.042	5.12239	4.4419	1.47949	4.86876	0.0155911	3.38928
M0QSG2	Potassium channel beta 2 subunit isoform 1, putative	-6.15948	-1.57386	-6.7811	-1.50514	-1.31314	-1.3925	-4.83815	-1.40359	0.171431	3.43456
L8GS22	Serine/threonine kinase	-4.62467	-1.1386	-5.17262	-0.0663733	-0.33244	-0.161526	-3.6453	-0.18678	0.110988	3.45852
L8GXC9	Uncharacterized protein	0.911953	4.72369	0.336492	5.52074	5.5143	5.4436	1.99071	5.49288	0.125911	3.50217
L8HAA1	Calmodulin, putative	-5.0751	-4.73325	-2.0422	-0.895268	-0.438552	0.113008	-3.95018	-0.406938	0.0557219	3.54325
L8H707	p21-activated protein kinase	-6.48934	-2.13068	-2.18362	-0.903437	0.391225	0.522052	-3.60121	0.00328003	0.119414	3.60449
L8GJ18	Dipeptidyl peptidase	-1.5549	-1.55114	-2.63937	1.96011	1.17318	2.10799	-1.91514	1.74709	0.00168639	3.66223
L8HMP8	Serine carboxypeptidase S28	-6.57536	-1.68551	-4.4635	-0.446651	-0.8426	-0.294986	-4.24145	-0.528079	0.117964	3.71338
L8H7B8	Uncharacterized protein	-4.26315	-3.17407	-7.10421	-1.1048	-1.80754	-0.485011	-4.84714	-1.13245	0.0748169	3.71469
L8GIW0	DUF1237 domain protein	-5.34901	-2.17473	-1.1446	1.01245	1.08102	0.451876	-2.88945	0.848448	0.094584	3.7379
L8GD80	Prokumamolisin, putative	-5.66953	-1.37395	-6.68962	-1.09426	-0.680149	-0.393407	-4.5777	-0.722606	0.139499	3.85509
L8GRI8	Carboxylic ester hydrolase	0.429443	1.23152	0.723607	4.76535	4.71426	4.50701	0.794857	4.66221	0.00162753	3.86735
L8H4Q8	Uncharacterized protein	-5.60489	-1.06947	-4.79923	-0.425421	0.271052	0.621842	-3.82453	0.155825	0.0979951	3.98035
L8HE25	Uncharacterized protein	-5.63077	-5.05939	-2.37244	-0.26325	-0.546098	-0.287998	-4.3542	-0.365782	0.056882	3.98842
L8H7B6	O-methyltransferase family 3 protein	-4.74519	-5.05629	-2.53252	-0.315519	-0.142501	0.280815	-4.11133	-0.0590684	0.0312999	4.05226
L8GJK4	Uncharacterized protein	-3.45948	-5.07262	-1.65596	0.701636	0.896292	0.739532	-3.39602	0.779154	0.0511002	4.17517
L8GJF4	ABC2 type transporter superfamily protein	-5.18168	-4.2721	-5.34309	-0.434665	-0.53686	-0.702154	-4.93229	-0.557893	0.00403706	4.3744
L8GMS5	NAD(P)H:quinone oxidoreductase, type IV, putative	-1.50247	-6.56244	-1.57055	1.341	1.63359	1.4316	-3.21182	1.46873	0.107416	4.68055
L8GTB6	Carboxylesterase superfamily protein	-0.703568	-1.01099	-1.08683	4.01853	3.8632	3.74951	-0.933794	3.87708	1.59388e-05	4.81087
L8HLI8	Cysteine proteinase, putative	-6.94869	-6.32014	-1.55515	-0.547801	-0.0346142	0.494103	-4.94133	-0.0294376	0.0978655	4.91189
L8H7Z5	G8 domain-containing protein	-1.6207	-0.835078	-0.025367	4.31004	4.2513	4.1829	-0.827048	4.24808	0.00782867	5.07513
L8HBF6	Profilin	-5.50617	-6.00551	1.37578	1.76563	2.14693	2.46777	-3.37863	2.12678	0.146003	5.50541
L8HAP7	Galactose binding lectin domain containing protein	-5.52047	-4.96845	1.09666	2.4189	2.42627	2.41427	-3.13075	2.41981	0.120121	5.55057
L8H8F6	Phosphoesterase family protein	-4.73148	-1.57789	-1.28874	2.88687	3.19337	3.07018	-2.5327	3.05014	0.0361103	5.58284
L8H9A2	Bifunctional protein FolC subfamily protein (Fragment)	-5.55158	-5.57004	-3.82492	-5.09825	-5.73582	-4.97523	-4.98218	-5.26977	0.680469	-0.287587		+
L8H7R0	Spindle pole body interacting protein	-3.1798	-4.23932	-2.98411	-2.91327	-5.02005	-3.06698	-3.46774	-3.66677	0.81467	-0.199028		+
L8H186	RasGEF domain containing protein	-2.67227	-4.62821	-4.26957	-4.51116	-2.88266	-3.8269	-3.85668	-3.74024	0.886693	0.116443		+
L8GR44	Ras subfamily protein	-3.01104	-3.29301	-3.86487	-4.06384	-2.98815	-2.56177	-3.38964	-3.20458	0.740984	0.185059		+
L8GU69	Plexin repeat domain containing protein	-3.82457	-4.09425	-4.55269	-6.47462	-2.41504	-2.18898	-4.15717	-3.69288	0.771762	0.46429		+
L8HAQ1	Rap/ranGAP domain containing protein	-5.00473	-2.72083	-5.4003	-4.31316	-3.68814	-3.60104	-4.37528	-3.86745	0.609804	0.507836		+
L8GFX7	Phosphorylases family 2 subfamily protein	-5.04605	-2.41013	-2.75069	-0.843533	-1.21152	-5.87325	-3.40229	-2.64277	0.704406	0.759522		+
L8H455	Proteasome subunit beta	-5.59441	-4.41415	-4.81755	-2.76104	-6.66582	-2.44033	-4.94204	-3.95573	0.547135	0.986305		+
L8GM88	START domain containing protein	-3.68252	-3.13393	-4.89924	-2.96113	-2.873	-2.91742	-3.90523	-2.91718	0.19844	0.988046		+
L8HG86;L8HAV7	Uncharacterized protein;Uncharacterized protein	-5.4822	-5.99324	-3.42939	-2.65004	-4.15878	-5.00425	-4.96828	-3.93769	0.379906	1.03059		+
L8H7C5	Phosphatidylinositol phosphate kinase PIPK5, putative	-5.58033	-5.91076	-5.41145	-3.45213	-6.73475	-3.42422	-5.63418	-4.53704	0.423574	1.09714		+
L8H8X2	S(Hydroxymethyl)glutathione dehydrogenase/class III alcohol dehydrogenase	-3.47585	-3.66914	-0.957525	-1.4118	-1.6467	-1.63837	-2.70084	-1.56563	0.323067	1.13521		+
L8HFJ6	Serine carboxypeptidase	-4.23533	-4.13537	-5.16289	-3.71326	-2.9442	-3.28366	-4.5112	-3.31371	0.0458396	1.19749		+
L8GQF2	PH domain containing protein	-5.50403	-6.46057	-6.77349	-6.56999	-4.92585	-3.63772	-6.24603	-5.04452	0.293569	1.20151		+
L8HFA5	Chaperone protein DnaJ, putative	-5.41869	-5.92253	-4.56478	-3.22598	-4.91675	-3.89258	-5.302	-4.01177	0.113715	1.29023		+
L8GWF8	Phosphoenolpyruvate carboxylase	-4.85831	-4.4914	-2.36232	-4.18582	-2.15685	-1.37335	-3.90401	-2.572	0.309154	1.33201		+
L8H7J3	DOMON domain containing protein	-4.96808	-5.75155	-3.06376	-6.17152	-1.1904	-2.02112	-4.59446	-3.12768	0.459984	1.46678		+
L8GSE6	Ubiquitinconjugating enzyme E2, putative	-4.12445	-6.13862	-2.45937	-6.10643	-1.07075	-1.12634	-4.24081	-2.76784	0.50498	1.47297		+
L8H134	Frizzled/Smoothened family membrane region protein	-3.47651	-5.98461	-6.9044	-0.944707	-9.15598	-1.66923	-5.45518	-3.92331	0.629819	1.53187		+
L8GQK6	Uncharacterized protein	-4.56831	-5.3027	-4.84594	-3.39075	-3.56204	-3.1036	-4.90565	-3.35213	0.0061813	1.55352		+
L8GYA0	Uncharacterized protein	-5.55958	-5.46068	-4.79018	-2.22223	-5.87007	-2.38787	-5.27015	-3.49339	0.271696	1.77676		+
L8GIK3	RhoGEF domain containing protein	-7.99931	-6.46012	-4.1141	-5.74638	-3.61916	-3.73195	-6.19118	-4.36583	0.253794	1.82534		+
L8HLK2	Sm domain-containing protein (Fragment)	-4.71359	-5.56966	-5.50832	-5.39393	-2.42953	-2.23863	-5.26385	-3.35403	0.196568	1.90982		+
L8GN72	Uncharacterized protein (Fragment)	-7.10075	-4.48914	-4.97118	-6.95857	-1.25631	-2.35397	-5.52035	-3.52295	0.379835	1.9974		+
L8H149	Serine/threonine protein kinase, putative	-3.67053	-7.59283	-5.63338	-4.79232	-2.78915	-2.72672	-5.63225	-3.43606	0.187114	2.19618		+
L8GFR3	Glutathione transferase family protein	-2.46119	-3.51332	-6.3461	-2.51041	-1.34872	-1.80144	-4.10687	-1.88686	0.188963	2.22001		+
L8GQ55	Vacuolar proteinsorting-associated protein 25, putative	-5.97594	-5.3057	-3.97955	-1.39249	-1.50245	-5.68309	-5.08706	-2.85935	0.251827	2.22771		+
L8HLA1	Ankyrin repeatcontaining protein	-6.00688	-6.02242	-3.77209	-3.09829	-3.1504	-2.81414	-5.26713	-3.02094	0.0924597	2.24619		+
L8GXR0	Nuclear transport factor 2, putative	-3.94748	-4.89243	-6.77921	-5.63521	-1.52171	-1.60929	-5.20637	-2.92207	0.238385	2.28431		+
L8GKI0	Uncharacterized protein	-5.50281	-4.35258	-4.34919	-2.44309	-2.16155	-2.35002	-4.73486	-2.31822	0.0204241	2.41664		+
L8GXM2	RhoGAP domain containing protein	-3.8089	-8.32157	-4.9794	-2.94344	-3.63205	-3.16716	-5.70329	-3.24755	0.208844	2.45574		+
L8H4D7	Acyloxyacyl hydrolase	-7.0313	-5.97717	-3.83197	-1.91884	-2.04251	-5.45029	-5.61348	-3.13721	0.175171	2.47627		+
L8HG01	Proteasome subunit beta	-3.18903	-5.50797	-4.03642	-1.80405	-1.95019	-1.52372	-4.24447	-1.75932	0.0624941	2.48515		+
L8HID3;L8GX78	DENN (AEX3) domain containing protein;UDENN domain containing protein (Fragment)	-4.36801	-6.05112	-5.35451	-2.33773	-2.84097	-3.0554	-5.25788	-2.7447	0.0221558	2.51318		+
L8H6U0	Methionine aminopeptidase	-5.73036	-6.51623	-6.37039	-6.04272	-2.3631	-2.57385	-6.20566	-3.65989	0.161878	2.54577		+
L8GUK7	START domain-containing protein	-4.24653	-4.90723	-4.56951	-2.06431	-2.02132	-1.94757	-4.57443	-2.01107	0.00443512	2.56336		+
L8H6C8	Uncharacterized protein	-4.97042	-5.15008	-3.58332	-2.28452	-1.7017	-1.98866	-4.56794	-1.99163	0.0252232	2.57631		+
L8GW32	Inositol-3-phosphate synthase	-6.06832	-3.88416	-5.46928	-2.61474	-2.50053	-2.41156	-5.14059	-2.50894	0.0551014	2.63165		+
L8H217	Uncharacterized protein	-5.49261	-5.82218	-5.05766	-3.76193	-2.31452	-2.3412	-5.45748	-2.80588	0.0175123	2.6516		+
L8GWC4	PX domain-containing protein	-3.08931	-3.76394	-4.0811	-0.716366	-0.662903	-1.17378	-3.64479	-0.851018	0.00308584	2.79377		+
L8GSH9	Dihydropteridine reductase	-4.85658	-5.87387	-5.62567	-6.52297	-0.630518	-0.764383	-5.45204	-2.63929	0.283301	2.81275		+
L8GT16	Nethylammeline chlorohydrolase	-5.42427	-3.41702	-6.88827	-2.88383	-1.62798	-2.66432	-5.24319	-2.39204	0.0906459	2.85114		+
L8GR62	Uncharacterized protein (Fragment)	-4.16965	-4.99643	-4.90224	-3.02921	-1.31207	-1.14441	-4.68944	-1.82856	0.0270952	2.86088		+
L8HIH5	CCT-epsilon	-4.78004	-5.53129	-5.80208	-4.85169	-1.37738	-1.01595	-5.37114	-2.41501	0.129588	2.95613		+
L8GUG2	Myotubularinrelated protein	-5.08017	-6.17465	-6.0454	-2.99494	-2.97993	-2.45552	-5.76674	-2.81013	0.00477198	2.95661		+
L8HAN9	Leucine rich repeat domain containing protein	-6.07069	-4.9048	-6.3615	-2.90899	-2.46451	-3.01862	-5.779	-2.79738	0.0128367	2.98162		+
L8HGD4	Inosine5-monophosphate dehydrogenase	-6.20112	-4.21411	-4.59423	-2.21818	-1.45161	-1.98978	-5.00315	-1.88652	0.0248359	3.11663		+
L8HLX9	Uncharacterized protein	-5.39677	-5.38587	-6.53771	-2.49116	-2.60906	-2.80896	-5.77345	-2.63639	0.0110158	3.13705		+
L8HGI1	Membrane protein, putative	-4.86271	-4.62603	-3.11403	-0.987453	-1.56328	-0.58912	-4.20092	-1.04662	0.0144978	3.1543		+
L8H855	Uncharacterized protein (Fragment)	-6.33081	-5.94302	-5.38248	-3.05567	-2.55211	-2.40477	-5.88544	-2.67085	0.00109194	3.21459		+
L8HKU2	Protein kinase domain containing protein	-4.0978	-6.92606	-5.06835	-2.18963	-1.94766	-2.16224	-5.36407	-2.09984	0.0578094	3.26423		+
L8GM18	Clathrin light chain	-4.09272	-5.13221	-6.04782	-1.47972	-1.33536	-2.60185	-5.09092	-1.80564	0.0115811	3.28528		+
L8H869	Slime mold cyclic amp receptor protein	-5.11387	-4.76519	-4.21674	-1.39683	-1.48164	-1.36147	-4.6986	-1.41331	0.00554451	3.28529		+
L8GPW4	Alcohol dehydrogenase GroESlike domain containing protein	-4.02649	-5.18429	-7.68677	-2.36416	-2.17339	-2.24112	-5.63252	-2.25956	0.0886714	3.37296		+
L8GPH6	Arsenical pump membrane protein	-5.4166	-6.29481	-5.90035	-2.67345	-2.26216	-2.40026	-5.87059	-2.44529	0.00149166	3.42529		+
L8GP61;L8H9R9	ATPase, AAA domain containing protein;ATPase, AAA domain containing protein	-4.92329	-5.61625	-7.03386	-4.39397	-1.77922	-1.09117	-5.8578	-2.42145	0.0547487	3.43634		+
L8H5Q4	Shortchain dehydrogenase/reductase (SDR) family protein	-4.81327	-4.0239	-6.16915	-1.88216	-1.06778	-1.73726	-5.00211	-1.5624	0.0200435	3.43971		+
L8HDN6	Trafficking protein mon1 subfamily protein	-6.50611	-4.77842	-5.40017	-2.48718	-1.72996	-2.14139	-5.56157	-2.11951	0.0109087	3.44205		+
L8HHC5	LIM domain containing protein	-7.13558	-3.28723	-3.76678	-1.32936	-1.08851	-1.41878	-4.72986	-1.27888	0.10325	3.45098		+
L8GUI2	Uncharacterized protein	-4.19372	-6.32962	-5.69476	-1.80011	-1.79336	-2.18931	-5.40603	-1.92759	0.0274361	3.47844		+
L8GMI5	EF hand domain containing protein	-5.72446	-5.23771	-4.90721	-1.89304	-1.59979	-1.74766	-5.2898	-1.74683	0.0019149	3.54296		+
L8GHY2	Uncharacterized protein	-5.32121	-5.77019	-5.23914	-1.89864	-1.68458	-2.09277	-5.44351	-1.892	0.000124915	3.55151		+
L8H5K0	Ammonium transporter subfamily protein	-6.82329	-4.97389	-5.21423	-2.89524	-2.52169	-0.933372	-5.67047	-2.11677	0.0131811	3.55371		+
L8GV79	HPP family protein	-4.39214	-4.91032	-4.28986	-1.05199	-0.73031	-1.12406	-4.53077	-0.968785	0.000285932	3.56199		+
L8HE27	Uncharacterized protein	-3.36881	-6.69089	-4.02036	-1.33785	-1.39782	-0.52127	-4.69336	-1.08565	0.0618742	3.60771		+
L8HHW8	Zinc finger, C3HC4 type (RING finger) domain containing protein	-6.76788	-4.05833	-4.29624	-1.38458	-1.49216	-1.40754	-5.04082	-1.4281	0.0527779	3.61272		+
L8GE90	Triosephosphate isomerase	-4.51713	-3.61958	-4.53458	0.0118665	-0.417853	-0.764996	-4.22377	-0.390328	0.000778601	3.83344		+
L8GWN8;L8HG08	Uncharacterized protein;Transporter, major intrinsic protein (MIP) superfamily protein	-5.11831	-7.26786	-4.59433	-1.71656	-1.13694	-1.37176	-5.66017	-1.40842	0.0307527	4.25175		+
L8GZI4	Ctype lysozyme/alpha-lactalbumin superfamily protein	-6.03729	-3.94462	-4.4759	-1.01775	-0.662312	0.0258246	-4.81927	-0.551414	0.00971601	4.26786		+
L8GZY2	Sedolisinlike peptidase	-6.78055	-4.91385	-7.35902	-2.28395	-2.24409	-1.39183	-6.35114	-1.97329	0.0167753	4.37785		+
L8GGZ4	Heat shock protein ssa1, putative	-6.69317	-6.27733	-3.24356	-1.23046	-0.809373	-1.03648	-5.40469	-1.02544	0.0548135	4.37925		+
L8H587	PH domain containing protein	-6.65996	-3.89682	-5.86261	-0.949069	-0.998582	-1.25089	-5.47313	-1.06618	0.0316128	4.40695		+
L8GU35	Fbox domain containing protein	-4.55102	-5.00134	-3.17721	0.200833	-0.247097	0.563426	-4.24319	0.172387	0.00718339	4.41558		+
L8GWZ0	Programmed cell death protein 6, putative	-4.20803	-3.64566	-5.01214	0.211526	0.290599	0.275391	-4.28861	0.259172	0.00734477	4.54778		+
L8HCV9	Sugar (GlycosidePentoside-hexuronide) transporter, putative	-5.30803	-4.04064	-3.27625	0.534273	0.402682	0.677533	-4.20831	0.538163	0.0139799	4.74647		+
L8H6Y5	NAD-specific glutamate dehydrogenase	-7.48288	-5.00975	-5.07737	-1.17356	-1.01894	-1.09411	-5.85667	-1.09554	0.0276572	4.76113		+
L8GNX7	Fumarate hydratase	-7.96669	-5.40475	-5.35496	-0.979832	-0.681466	-1.10214	-6.24213	-0.921147	0.0233449	5.32099		+
L8HGZ4	Uncharacterized protein	-3.92904	-7.05786	-6.92999	-0.490586	-0.328871	-1.02811	-5.9723	-0.615857	0.0302208	5.35644		+
L8GKZ1	ADPribosylation factor subfamily protein	-4.3967	-4.92168	-5.315	1.12499	0.896172	-0.153064	-4.87779	0.622698	0.000637369	5.50049		+
L8H6R4	Peroxidase ppod1, putative	-5.50007	-3.73488	-5.48105	0.887145	0.930117	1.19352	-4.90533	1.00359	0.00832083	5.90892		+
L8GPZ4	RHOMBOID-like protein	-5.87075	-5.25925	-5.75303	0.268383	0.215988	0.436739	-5.62767	0.307037	0.000296574	5.93471		+
L8HF31	Serine/threonine kinase	-4.76545	-6.5911	-6.90731	0.220887	0.482511	0.243331	-6.08795	0.315577	0.0098137	6.40353		+
L8GZ22	Purple acid phosphatase	-4.1604	-6.5116	-5.5782	1.28474	0.713916	1.06866	-5.41673	1.02244	0.00814138	6.43917		+
L8GWU1	Uncharacterized protein	-6.45156	-5.03522	-6.21805	0.748267	0.44592	0.447537	-5.90161	0.547241	0.00318495	6.44885		+
