# Supplementary material for: Comprehensive characterization of extracellular vesicles produced by environmental (Neff) and clinical (T4) strains of Acanthamoeba castellanii
Source: mSystems. 2024 May 8;9(6):e01226-23. doi: 10.1128/msystems.01226-23 (PMC11237502; doi:10.1128/msystems.01226-23)
Supplement: Table S2 — Lipid species found in the lipidomic positive mode analysis of EV from Neff and T4 strains of A. castellanii. [file msystems.01226-23-s0007.xlsx]

## Sheet: Vesicles_Positive
		normalized log2 intensities
Row_ID	Ionisation mode	Neff_L_1	Neff_L_2	Neff_L_3	T4_L_1	T4_L_2	T4_L_3	p-value	log(T4/Neff)	Enriched in Neff	Enriched in T4
DG(20:2/28:0);DG(18:1/30:1)	Pos	0.258385	-1.22042	0.962031	2.54672	2.96745	2.33582	0.0174082	2.61666		T
DG(20:2/30:1)	Pos	0.0863206	-1.17788	1.09156	2.03896	2.211	1.62542	0.0448477	1.95846		T
DG(18:1/0:0/18:1)	Pos	-0.367939	0.301938	0.0660008	-0.0397308	-0.308961	-0.944838	0.264328	-0.431177
DG(20:4/28:1)	Pos	0.160448	-1.03533	0.874879	1.67911	0.648508	0.311192	0.272977	0.879604
DG(20:2/28:2)	Pos	0.378746	-1.52763	1.14889	-0.394247	-1.10847	-1.27447	0.332335	-0.925727
DG(20:2/30:2)	Pos	-0.210363	-0.720966	0.931329	-0.197487	-0.457766	-0.86519	0.389574	-0.506814
DG(20:2/28:1);DG(18:1/30:2)	Pos	0.0267282	-0.969834	0.943106	0.560569	0.679291	0.131787	0.472376	0.457215
DG(18:1/18:2/0:0)	Pos	0.144937	0.723488	-0.868425	-0.0211532	-0.0285953	-1.28351	0.517232	-0.444421
DG(20:4/30:2)	Pos	-0.367685	-0.252302	0.619987	0.724259	-0.692623	-0.932348	0.645026	-0.300237
DG(20:2/30:3); DG(20:3/30:2)	Pos	-0.547657	0.0587844	0.488873	0.563103	-0.140915	-0.833688	0.798576	-0.137167
DGTSA(16:0/19:0)	Pos	-0.758726	0.655936	0.102791	3.19157	3.56942	3.5565	0.00132313	3.43916		T
DGTSA(18:0/18:1)_A	Pos	0.224814	-0.680288	0.455474	2.38009	2.09844	2.23893	0.00326437	2.23915		T
DGTSA(18:0/18:0)	Pos	-0.875276	0.863799	0.0114777	1.81901	3.35747	2.776	0.0169947	2.65083		T
DGTSA(16:0/18:0)	Pos	-0.903723	1.14506	-0.241333	1.91898	2.95711	2.59584	0.0211188	2.49064		T
DGTSA(18:0/18:1)_B	Pos	-0.513397	0.468012	0.0453853	0.989773	0.737043	0.95495	0.0387763	0.893922		T
DGTSA(16:0/16:0)	Pos	-0.994632	1.19546	-0.200824	1.7707	1.87843	2.17531	0.0407348	1.94148		T
DGTSA(14:0/14:0)	Pos	-1.00984	1.15545	-0.145608	1.14836	1.1988	1.16512	0.136413	1.17076
DGTSA(16:0/18:1)	Pos	-1.08061	1.19013	-0.109521	1.16298	0.741236	1.03516	0.217195	0.979793
DGTSA(14:0/16:0)	Pos	-1.13731	1.43346	-0.296155	1.16096	0.963076	1.07609	0.232562	1.06671
DGTSA(16:2/18:1);DGTSA(16:1/18:2)	Pos	-1.20228	1.21105	-0.00876807	-0.70024	-0.334165	-0.801643	0.437896	-0.612016
DGTSA(16:0/18:2)	Pos	-0.7765	1.03049	-0.25399	0.627229	0.354501	0.386754	0.448702	0.456161
DGTSA(18:1/18:2)	Pos	-0.519185	1.09691	-0.577722	-0.555334	-0.618623	-0.216613	0.456383	-0.463523
DGTSA(14:0/18:1)	Pos	-1.17889	1.81275	-0.633851	0.849012	0.489948	0.60946	0.521713	0.649473
DGTSA(16:1/18:1)	Pos	-1.25926	1.88847	-0.629211	0.497308	0.196721	0.491094	0.703727	0.395041
DGTSA(18:1/18:1)	Pos	-0.847702	0.614342	0.233361	0.0602374	-0.241698	-0.204256	0.788408	-0.128572
DGTSA(14:0/18:2)	Pos	-0.877373	1.68462	-0.80725	0.142575	0.321024	0.123475	0.828203	0.195691
PC(0:0/18:1)_B	Pos	0.819806	-0.76881	-0.0509959	2.99043	3.47241	3.33417	0.00246012	3.26567		T
PC(0:0/18:0)	Pos	0.619429	-0.455314	-0.164114	1.45448	1.75011	1.86415	0.00792464	1.68958		T
PC(18:0/18:1)	Pos	-0.838559	0.089069	0.74949	2.16703	1.91557	1.82643	0.013971	1.96968		T
PC(18:1/19:0)	Pos	-1.5593	1.39266	0.166641	3.25145	3.32416	3.2998	0.0184064	3.29181		T
PC(0:0/16:0)	Pos	1.18731	-1.17813	-0.0091889	2.31845	2.9114	2.96787	0.0186422	2.73257		T
PC(18:0/20:1)	Pos	-0.493568	-0.519611	1.01318	1.88342	1.86008	1.74471	0.0227997	1.8294		T
PC(0:0/14:0)	Pos	1.43242	-1.18455	-0.247862	2.32112	2.93274	3.24388	0.0251708	2.83258		T
PC(0:0/18:1)_A	Pos	-1.19313	0.197952	0.995176	1.82543	2.27672	2.2697	0.0318326	2.12395		T
PC(24:0/0:0)	Pos	1.25786	-1.89531	0.637455	3.03814	3.09567	2.99199	0.0344278	3.04194		T
PC(0:0/20:4)_B	Pos	1.11965	-1.4734	0.353746	2.19847	2.19125	2.99668	0.0390211	2.46213		T
PC(16:0/18:1)	Pos	-1.49974	1.20138	0.298362	1.76111	1.62162	1.65734	0.102115	1.68002
PC(0:0/20:4)_A	Pos	-0.337187	-1.25114	1.58833	0.987995	1.50758	1.81163	0.174507	1.43573
PC(18:1/18:1)	Pos	-1.51088	1.56012	-0.049239	1.26168	1.32954	1.18619	0.229113	1.25914
PC(14:0/18:1)	Pos	-1.30808	1.20392	0.104159	0.960375	1.0831	0.936226	0.24442	0.993234
PC(18:2/0:0)	Pos	0.62811	-2.2775	1.64939	1.37423	1.68059	1.75134	0.24677	1.60205
PC(18:0/20:2)	Pos	-0.203354	-0.217282	0.420636	0.067582	0.34004	0.823415	0.24985	0.410345
PC(20:2/0:0)	Pos	1.17359	-1.25016	0.0765643	0.47443	0.934063	1.69876	0.258225	1.03575
PC(16:0/18:2)	Pos	-0.629854	1.04023	-0.410372	0.114092	0.504659	0.626112	0.489777	0.414954
PC(14:0/18:2)	Pos	-1.02297	1.5218	-0.498834	-0.00935355	0.75881	0.625092	0.602354	0.458183
PC(18:2/20:4)	Pos	-0.478328	0.119471	0.358856	-0.468629	-0.00116841	0.0415037	0.656669	-0.142764
PC(18:1/20:2)	Pos	-0.735054	1.0506	-0.31555	-0.563728	0.0237957	0.485339	0.977944	-0.0181977
SM(d18:1/16:0)	Pos	1.02667	-2.0705	1.04382	1.64046	2.35725	5.58923	0.115797	3.19565
SM(d18:1/18:0)	Pos	1.24831	-2.58333	1.33502	1.84853	3.40885	8.15825	0.123223	4.47188
TG(18:1/18:1/20:0);TG(18:0/18:1/20:1)	Pos	0.154703	-0.169152	0.0144487	-1.34312	-1.04253	-1.10699	0.00088646	-1.16421	N
TG(18:1/18:1/20:3);TG(18:1/18:2/20:2)	Pos	0.787887	-0.280288	-0.507599	-3.12152	-3.74024	-3.61011	0.00138515	-3.49063	N
TG(18:1/18:1/22:0)	Pos	0.162124	-0.0264441	-0.13568	-1.47569	-1.15519	-1.0456	0.00140541	-1.22549	N
TG(60:5)	Pos	0.903351	-0.907975	0.0046244	-3.04846	-2.76375	-3.35675	0.00514068	-3.05632	N
TG(18:1/20:3/22:0)	Pos	0.804681	-0.879914	0.0752332	-2.56025	-2.82132	-2.73001	0.00541086	-2.70386	N
TG(18:0/18:2/20:2);TG(18:1/18:1/20:2)	Pos	0.724379	-0.73836	0.0139809	-2.16661	-2.75176	-2.53847	0.00548627	-2.48561	N
TG(18:0/20:1/20:4);TG(18:1/20:0/20:4)	Pos	0.99403	-0.646765	-0.347265	-2.56267	-3.3053	-3.39387	0.00560152	-3.08728	N
TG(18:1/20:1/20:2);TG(18:1/18:1/22:2)	Pos	0.748981	-0.907802	0.158821	-2.56946	-3.06232	-2.57665	0.00588943	-2.73614	N
TG(18:1/18:1/20:1);TG(18:0/18:1/20:2)	Pos	0.439846	-0.902505	0.462659	-2.14704	-2.33617	-2.16056	0.00826119	-2.21459	N
TG(18:1/20:4/22:2)	Pos	0.797454	-1.22567	0.42822	-2.89173	-5.12779	-4.29492	0.0103898	-4.10481	N
TG(58:3)	Pos	0.744093	-0.681412	-0.0626813	-1.64758	-1.99831	-1.92176	0.0121155	-1.85588	N
TG(18:1/18:1/20:4)	Pos	0.559769	-0.596623	0.0368533	-1.50957	-3.49401	-2.97054	0.0175319	-2.65804	N
TG(18:1/20:4/23:0)	Pos	0.988581	-1.27049	0.28191	-2.16745	-2.83441	-2.88799	0.0204116	-2.62995	N
TG(60:3)	Pos	0.715083	-0.637805	-0.0772787	-1.48097	-1.4132	-1.48483	0.020603	-1.45967	N
TG(18:1/18:1/18:2)	Pos	0.672043	-0.454387	-0.217656	-0.985725	-1.74032	-1.58494	0.0253503	-1.43699	N
TG(18:1/20:4/24:0)	Pos	1.01515	-1.07203	0.0568798	-1.78967	-2.44109	-2.16988	0.0279033	-2.13355	N
TG(18:1/20:4/22:0)	Pos	1.12361	-1.24861	0.124998	-1.94191	-2.92178	-2.64116	0.0285767	-2.50162	N
TG(18:1/18:1/24:0)	Pos	0.098719	0.0320968	-0.130816	-1.50007	-0.787134	-0.555205	0.03165	-0.947469	N
TG(66:6)	Pos	1.01873	-1.0781	0.0593641	-1.76989	-2.17997	-2.03687	0.031976	-1.99558	N
TG(16:0/18:1/19:0)	Pos	-0.33064	0.713537	-0.382896	1.12918	1.14234	1.10247	0.0345855	1.12466		T
TG(18:1/18:1/18:1)	Pos	0.32082	-0.815408	0.494589	-1.16663	-1.57275	-1.10965	0.0422438	-1.28301	N
TG(18:1/18:1/23:0)	Pos	0.299381	-0.442743	0.143362	-1.08662	-0.773021	-0.554494	0.0423591	-0.804712	N
TG(18:1/18:2/20:4);TG(18:1/18:1/20:5)	Pos	0.995989	-0.621122	-0.374867	-1.04342	-2.76393	-3.29987	0.0488552	-2.36907	N
TG(18:1/18:1/21:0)	Pos	0.241863	-0.28631	0.0444474	-0.623157	-0.380976	-0.413635	0.0512883	-0.47259
TG(18:1/20:4/21:0)	Pos	1.01501	-1.26108	0.246071	-1.59592	-2.14713	-1.89173	0.0522652	-1.87826
TG(18:1/18:1/30:3)	Pos	0.760807	-0.938645	0.177838	-1.16848	-1.91913	-1.36054	0.0535182	-1.48272
TG(18:0/18:1/20:4)	Pos	0.705842	-0.848564	0.142722	-0.810542	-2.24828	-2.21657	0.0553429	-1.75846
TG(18:1/18:1/25:0)	Pos	0.237105	-0.310926	0.0738209	-0.637285	-0.649895	-0.261752	0.0666653	-0.51631
TG(14:0/18:1/18:1)	Pos	0.12936	0.0711602	-0.200521	-0.244725	-0.991106	-0.520746	0.0715692	-0.585526
TG(18:1/20:4/25:0)	Pos	1.0135	-1.328	0.314504	-1.23116	-1.95913	-2.42659	0.0734011	-1.87229
TG(66:4)	Pos	0.898901	-0.0455306	-0.85337	-1.39598	-1.88068	-0.908476	0.0735774	-1.39505
TG(18:1/18:2/18:2)	Pos	0.886604	-0.578981	-0.307622	-0.614028	-1.85756	-1.92061	0.0773434	-1.46407
TG(16:0/18:1/20:4)	Pos	0.733466	-0.372155	-0.361312	-0.437805	-2.16992	-2.11506	0.080507	-1.57426
TG(18:1/20:2/20:4)	Pos	0.844052	-0.636363	-0.207689	-2.55836	-0.555417	-3.82208	0.0919827	-2.31195
TG(16:0/18:0/18:1)	Pos	-0.58048	0.902541	-0.322062	0.739933	1.18568	1.07628	0.103737	1.00063
TG(52:4)	Pos	0.73926	-0.176543	-0.562717	-0.431105	-1.35862	-1.23986	0.105095	-1.00986
TG(18:1/18:1/19:0)	Pos	0.472113	-0.648508	0.176394	0.56811	0.662469	0.846104	0.115335	0.692228
TG(14:0/18:0/18:1);TG(16:0/16:0/18:1)	Pos	-0.651048	1.07605	-0.425007	1.19384	1.03916	0.935761	0.125739	1.05626
TG(18:0/18:1/18:1);TG(16:0/18:1/20:1)	Pos	0.0435736	-0.349672	0.306098	-0.395316	-0.307615	-0.382677	0.13332	-0.361869
TG(16:0/18:2/20:4);TG(16:1/18:1/20:4)	Pos	0.996521	-0.448878	-0.547642	-0.164305	-2.11492	-1.98329	0.151648	-1.42084
TG(18:1/20:1/20:4)	Pos	0.664663	-1.17851	0.51385	-0.708413	-3.13796	-1.12026	0.158133	-1.65554
TG(14:0/18:1/30:3)	Pos	0.580008	-0.0637482	-0.51626	-0.386637	-0.910307	-0.512807	0.164541	-0.60325
TG(62:2)	Pos	0.084579	0.207244	-0.291823	-0.0989483	1.21137	1.53507	0.165933	0.882497
TG(61:3)	Pos	1.07688	-0.95574	-0.121142	-1.13923	-0.867424	-0.900359	0.179349	-0.969005
TG(14:0/18:1/20:4)	Pos	0.861486	0.19259	-1.05408	-0.0403311	-2.14418	-1.9856	0.188934	-1.39004
TG(52:3)	Pos	0.552259	-0.364003	-0.188256	-0.202756	-0.820198	-0.442421	0.216705	-0.488458
TG(16:0/16:0/16:0);TG(14:0/16:0/18:0)	Pos	-1.1767	1.91769	-0.740989	0.804422	2.04104	1.50855	0.23207	1.45134
TG(18:1/18:2/23:0)	Pos	0.913586	-1.1577	0.244118	-0.701753	-0.98719	-0.869826	0.238307	-0.852923
TG(16:0/16:0/18:0)	Pos	-1.01925	1.75263	-0.733373	0.38322	1.90684	1.33646	0.287452	1.20884
TG(18:1/20:4/24:2)	Pos	0.881507	-1.41679	0.535278	-3.57208	1.86979	-3.83638	0.406574	-1.84622
TG(14:0/16:0/16:0)	Pos	-1.55931	2.34176	-0.782454	0.565558	1.54544	0.938867	0.453555	1.01662
TG(18:1/18:2/21:0)	Pos	1.11779	-1.10551	-0.0122856	-0.238444	-0.433856	-0.85936	0.48698	-0.510554
TG(55:0)	Pos	-1.48697	2.50481	-1.01784	-0.217774	2.17857	1.13413	0.5128	1.03164
TG(14:0/16:0/18:1)	Pos	-0.546725	1.04618	-0.499451	0.656615	0.249639	0.238554	0.519522	0.381602
TG(14:0/14:0/23:0)	Pos	-1.7727	2.37866	-0.605965	0.11045	1.60465	0.701288	0.57197	0.805463
TG(16:0/18:1/18:1)	Pos	0.0838255	-0.185723	0.101897	0.170857	-0.355404	-0.0883043	0.636535	-0.0909504
TG(58:1)	Pos	-0.769471	1.41441	-0.644941	-0.569913	0.789636	0.976577	0.666846	0.398767
TG(14:0/14:0/16:0)	Pos	-1.95467	2.55937	-0.604704	0.491721	0.902962	0.201685	0.714185	0.532123
TG(55:1)	Pos	-0.531032	1.0797	-0.548673	0.0822916	0.346246	0.212768	0.714998	0.213768
TG(14:0/14:0/18:1)	Pos	-0.483755	1.19232	-0.708561	0.20454	-0.447168	-0.446945	0.73678	-0.229858
TG(52:0)	Pos	-1.2948	2.27847	-0.983667	-0.62816	1.26975	0.688541	0.745222	0.443378
TG(59:1)	Pos	-0.970684	1.45149	-0.480809	-0.359062	0.47153	0.6389	0.770202	0.250456
TG(14:0/18:1/24:0);TG(16:0/18:1/22:0)	Pos	-0.613271	1.13497	-0.521702	-0.314845	-0.060427	0.01012	0.843134	-0.121717
TG(18:0/18:0/18:1)	Pos	-0.417635	0.816126	-0.398491	-0.458661	0.458825	0.312702	0.844219	0.104288
