# Supplementary material for: Comprehensive characterization of extracellular vesicles produced by environmental (Neff) and clinical (T4) strains of Acanthamoeba castellanii
Source: mSystems. 2024 May 8;9(6):e01226-23. doi: 10.1128/msystems.01226-23 (PMC11237502; doi:10.1128/msystems.01226-23)
Supplement: Table S3 — Lipid species found in the lipidomic negative mode analysis of EV from Neff and T4 strains of A. castellanii. [file msystems.01226-23-s0008.xlsx]

## Sheet: Vesicles_Negative
		normalized log2 intensities
Row_ID	Ionisation mode	Neff_L_1	Neff_L_2	Neff_L_3	T4_L_1	T4_L_2	T4_L_3	p-value	log(T4/Neff)	Enriched in Neff	Enriched in T4
Cer(d18:1/16:0)	Neg	0.533233	-2.0487	1.51547	3.52045	4.12869	6.1561	0.025718	4.60175		T
PA(18:0/18:1)	Neg	-0.9131	0.685822	0.227277	4.22448	3.68583	3.24745	0.00254524	3.71925		T
PA(16:0/18:1)	Neg	-1.33517	1.63439	-0.299222	3.60034	2.88838	2.18107	0.0397593	2.88993		T
PA(18:1/18:1);PA(18:0/18:2)	Neg	-1.94945	2.57956	-0.630116	2.7104	1.70002	1.38679	0.240426	1.9324
PE(18:0/20:3)	Neg	-0.101039	-0.0852669	0.186306	-3.38108	-3.6066	-3.13178	3.44956e-05	-3.37315	N
PE(20:2/32:4)	Neg	0.091393	0.0568476	-0.148241	-2.38805	-2.12077	-2.10813	4.82273e-05	-2.20565	N
PE(20:4/28:0)	Neg	0.179991	-0.115871	-0.0641205	2.31576	2.60544	2.23035	8.15157e-05	2.38385		T
PE(20:3/22:0)	Neg	0.136492	-0.0308943	-0.105598	-1.90351	-1.60505	-1.73066	9.97632e-05	-1.74641	N
PE(48:4) - PE(20:2/28:2);PE(18:2/30:2)	Neg	0.136289	-0.0623771	-0.0739122	-1.1313	-1.18835	-1.02345	0.000183295	-1.11437	N
PE(20:3/24:0)	Neg	0.185636	-0.112495	-0.0731408	-1.59315	-1.39954	-1.65624	0.000216204	-1.54964	N
PE(18:2/30:3);PE(20:3/28:2)	Neg	0.309163	-0.29165	-0.0175129	-2.03261	-2.30171	-1.87706	0.000631812	-2.07046	N
PE(18:0/20:2);PE(18:2/20:0)	Neg	-0.273092	0.101905	0.171188	-1.65815	-1.38897	-1.56932	0.000639502	-1.53881	N
PE(20:4/30:1)	Neg	-0.141147	0.0328631	0.108284	1.17259	1.07186	1.44477	0.00077483	1.22974		T
PE(18:1/20:3)	Neg	-0.354189	0.74399	-0.389801	-3.77011	-3.70042	-3.18258	0.0010311	-3.55104	N
PE(20:4/28:2)	Neg	0.0424015	-0.23852	0.196119	-2.04931	-2.62583	-1.86097	0.00115781	-2.1787	N
PE(24:0/18:1)	Neg	-0.0761436	-0.168841	0.244984	1.79236	2.01351	1.42792	0.00118494	1.7446		T
PE(18:1/19:0)	Neg	-0.404161	0.403675	0.000485851	2.88914	2.96137	2.22711	0.00122981	2.69254		T
PE(18:2/28:2)	Neg	0.588234	-0.321922	-0.266312	-2.42773	-2.50281	-2.29871	0.00131233	-2.40975	N
PE(20:2/28:0);PE(18:1/30:1)	Neg	-0.213606	0.190077	0.0235294	1.95021	2.57375	1.79912	0.0013425	2.10769		T
PE(14:0/16:1);PE(12:0/18:1)	Neg	-0.17175	0.658735	-0.486985	2.90037	2.60402	2.81639	0.0014162	2.77359		T
PE(18:1/28:0)	Neg	-0.111337	-0.0897374	0.201074	3.11896	3.65915	2.36164	0.00144293	3.04658		T
PE(16:0/20:3)	Neg	-0.307413	0.654714	-0.3473	-2.52445	-2.37197	-2.17673	0.00233812	-2.35772	N
PE(20:2/30:1)	Neg	-0.194478	0.234381	-0.0399039	0.988994	1.4099	1.14061	0.0025609	1.17983		T
PE(18:1/21:0)	Neg	-0.235126	0.00851214	0.226614	1.22346	1.37297	0.954477	0.00282828	1.18363		T
PE(14:0/18:1)	Neg	-0.718159	0.612035	0.106124	2.34272	2.38834	2.60712	0.00349388	2.44606		T
PE(18:1/26:0)	Neg	0.010435	-0.190346	0.179911	1.73797	2.25439	1.18026	0.00627476	1.72421		T
PE(14:0/18:2)	Neg	-0.246644	-0.120149	0.366793	1.12076	1.53901	1.95656	0.00727735	1.53877		T
PE(20:4/26:1)	Neg	0.441409	-0.345797	-0.0956122	-1.35077	-1.5459	-1.08431	0.00775302	-1.32699	N
PE(20:2/32:3)	Neg	0.169733	-0.182535	0.012802	-0.847305	-0.965914	-0.500344	0.011157	-0.771188	N
PE(18:2/20:2)	Neg	0.362719	0.218365	-0.581084	-1.6442	-2.17255	-1.24864	0.0131496	-1.68846	N
PE(20:4/26:0)	Neg	0.138317	-0.171841	0.0335237	0.52606	0.509571	0.343232	0.0131792	0.459621		T
PE(18:1/20:2)	Neg	-0.248555	0.506001	-0.257447	-1.03127	-1.12162	-0.880471	0.018298	-1.01112	N
PE(18:2/23:0)	Neg	0.307363	-0.28206	-0.0253029	0.569552	0.744952	0.640919	0.0215684	0.651808		T
PE(20:2/30:2)	Neg	-0.350511	0.281382	0.0691287	-1.06147	-0.91299	-0.562202	0.0235624	-0.845554	N
PE(20:2/30:3);PE(20:3/30:2)	Neg	-0.497392	0.348639	0.148752	-0.830718	-1.11603	-0.742537	0.032523	-0.896429	N
PE(18:0/20:5)	Neg	0.261406	-0.0755325	-0.185874	-0.656769	-0.636354	-1.38109	0.0332131	-0.891403	N
PE(18:1/18:2)	Neg	-0.284417	0.547369	-0.262952	-1.03559	-0.856096	-0.625472	0.0482173	-0.839054	N
PE(20:4/23:0)	Neg	0.290356	-0.163243	-0.127113	0.471475	0.347845	0.416034	0.051509	0.411785
PE(16:0/18:1)	Neg	-0.939545	0.509578	0.429967	1.38199	1.26689	1.20718	0.0531655	1.28535
PE(18:1/28:1);PE(20:2/26:0)	Neg	-0.0991817	-0.115037	0.214218	0.290188	0.690784	0.345558	0.0551665	0.442177
PE(20:2/23:0)	Neg	0.094899	-0.190362	0.0954632	-0.52728	-0.200686	-0.764489	0.0581643	-0.497485
PE(18:0/18:1)	Neg	-0.580811	-0.0454	0.626211	0.858817	1.04453	0.714295	0.0735374	0.872549
PE(22:4/30:2)	Neg	-0.253168	0.401811	-0.148643	-0.293997	-0.726408	-0.599025	0.0879717	-0.53981
PE(20:2/28:1);PE(18:1/30:2)	Neg	-0.141722	0.0557647	0.0859573	-0.275425	-0.133608	-0.132687	0.102867	-0.180573
PE(20:2/24:0);PE(14:0/30:2)	Neg	-0.0714345	0.171501	-0.100066	-0.555962	-0.0713976	-0.429063	0.105176	-0.352141
PE(18:0/20:1);PE(18:1/20:0)	Neg	-0.21143	-0.00332123	0.214752	0.56411	1.07997	0.105248	0.130565	0.583111
PE(20:4/24:0)	Neg	0.0815799	-0.00858583	-0.0729941	0.0129877	0.348477	0.221976	0.144981	0.19448
PE(18:0/20:4)	Neg	-0.0730678	-0.240916	0.313984	-0.324665	-0.422798	-0.180099	0.15879	-0.309187
PE(18:0/18:2)	Neg	-0.0862846	-0.220414	0.306699	-0.465002	-0.318156	-0.142203	0.168313	-0.308454
PE(20:2/22:0);PE(14:0/28:2)	Neg	0.166821	-0.0391098	-0.127711	-0.488695	-0.0749677	-0.19233	0.170211	-0.251997
PE(18:1/20:4)	Neg	-0.698968	1.2958	-0.596831	-1.00148	-1.30948	-0.893329	0.181134	-1.0681
PE(20:4/30:2)	Neg	-0.444748	0.280096	0.164652	-0.361573	-0.823992	-0.165008	0.205196	-0.450191
PE(20:4/30:3)	Neg	-0.327057	0.280954	0.0461031	-0.0961958	-0.775558	-0.191549	0.269094	-0.354434
PE(20:4/0:0)	Neg	0.377188	-0.674355	0.297167	0.256003	0.316443	0.966708	0.276391	0.513051
PE(20:4/22:0)	Neg	0.346393	-0.210019	-0.136374	-0.300412	-0.327999	-0.0788588	0.285688	-0.235757
PE(20:4/28:1)	Neg	-0.247106	-0.100448	0.347554	0.2619	0.031637	0.521443	0.299417	0.27166
PS(18:1/30:2);PS(20:2/28:1)	Neg	1.03788	-0.535339	-0.502545	-0.572188	-0.242063	-0.986951	0.345547	-0.600401
PE(20:4/32:3)	Neg	0.189092	-0.233151	0.0440593	0.0228716	-0.923791	-0.0980222	0.3598	-0.33298
PE(18:1/18:1)	Neg	-0.711646	0.752536	-0.0408898	0.503278	0.360089	0.397542	0.379009	0.420303
PE(22:0/0:0)	Neg	0.657367	-0.839137	0.181769	-0.202804	-0.279125	-0.802787	0.422766	-0.428239
PE(16:0/20:4)	Neg	-0.514291	0.89446	-0.380169	0.1517	0.296171	0.43098	0.555634	0.29295
PE(21:0/0:0)	Neg	0.97453	-0.890415	-0.0841145	-0.626303	-0.329638	-0.0458732	0.586532	-0.333938
PE(16:0/18:2);PE(14:0/20:2)	Neg	-0.264173	0.446896	-0.182724	0.0409392	0.00218419	0.405256	0.59451	0.14946
PE(20:2/0:0)	Neg	-0.816346	-0.234715	1.05106	-0.263862	0.347509	-0.227726	0.938637	-0.0480261
PS(20:2/30:2)	Neg	0.689327	-0.126544	-0.562784	-1.31305	-1.33484	-1.85298	0.0211174	-1.50029	N
PS(20:4/28:2)	Neg	1.18758	-0.934614	-0.252963	-1.86413	-1.96303	-1.95187	0.0370893	-1.92634	N
PS(52:5)	Neg	0.659558	-1.49364	0.834083	1.72394	2.34242	2.21431	0.0534112	2.09356
PS(20:4/30:2)	Neg	0.790365	-0.494557	-0.295808	-0.784732	-1.37628	-1.22565	0.0611136	-1.12889
PS(20:2/30:3)	Neg	0.849005	-0.430157	-0.418848	-0.757441	-0.810966	-1.20586	0.107626	-0.924755
PS(48:4) - PS(20:2/28:2);PS(18:2/30:2)	Neg	1.11637	-0.703075	-0.413297	-0.920255	-0.866599	-1.12164	0.164033	-0.9695
PS(20:4/30:3)	Neg	1.00014	-0.784664	-0.215481	0.181824	-0.730246	-0.622171	0.550861	-0.390198
PS(20:4/28:1)	Neg	1.20518	-0.94291	-0.262271	-0.113602	-0.405009	-0.497562	0.626869	-0.338725
