# Supplementary material for: Comprehensive characterization of extracellular vesicles produced by environmental (Neff) and clinical (T4) strains of Acanthamoeba castellanii
Source: mSystems. 2024 May 8;9(6):e01226-23. doi: 10.1128/msystems.01226-23 (PMC11237502; doi:10.1128/msystems.01226-23)
Supplement: Table S4 — Metabolites found in the metabolomics analysis of EV from Neff and T4 strains of A. castellanii. [file msystems.01226-23-s0009.xlsx]

## Sheet: EVs
Row ID	KEGG	Neff_M_1	Neff_M_2	Neff_M_3	T4_M_1	T4_M_2	T4_M_3	T.test	log(T4/Neff)	Enriched in Neff	Enriched in T4
1,3-Diaminopropane	C00986	0.464023	0.911488	-1.37551	-1.43063	1.79223	-0.586967	0.95277	-0.225373
1-Methylnicotinamide	C02918	-0.00780726	-1.47195	1.47975	-0.457849	0.691024	-0.996287	0.809289	-0.763113
Aminoadipic acid	C00956	-0.19123	-0.947681	1.13891	0.554148	1.37692	0.750993	0.246054	2.68206
2-Phosphoglyceric acid	NA	3.3057	-2.41744	-0.888258	3.71225	-2.06773	3.27587	0.551515	4.92039
(S)-3-Hydroxyisobutyric acid	C06001	-1.93012	1.18	0.750121	-1.36201	-1.58494	-1.29539	0.221317	-4.24234
3-Phosphoglyceric acid	C00597	-2.01276	1.88493	0.127827	-0.715012	1.17761	-0.693029	0.955367	-0.230434
4-Hydroxy-L-proline	C01015	0.372751	-0.017124	-0.355627	-1.97206	0.883159	-2.02584	0.350708	-3.11473
Adenine	C00147	-2.70942	2.16881	0.540605	0.500108	0.816955	-2.48138	0.83786	-1.16432
Oxoglutaric acid	C00026	-1.58601	-0.315017	1.90103	0.671782	-0.145154	1.65358	0.559744	2.18021
Aminomalonic acid	C00872	-1.69285	2.41401	-0.721155	0.700715	0.103957	0.689017	0.711764	1.49369
Arachidic acid	C06425	0	-20.2327	-20.2327	-0.261639	-20.2327	-0.176479	#DIV/0!	19.7946
Benzene-1,2,4-triol	C02814	-0.811413	0.599029	0.212384	-0.198343	0.0600223	-0.412234	0.699539	-0.550554
Beta-Alanine	C00099	-0.362592	1.5428	-1.18021	1.00982	0.709228	0.802355	0.35889	2.5214
Carbonate	C01353	-0.14896	0.812213	-0.663254	-2.43608	-1.71047	-1.94006	0.0136423	-6.08662	N
Cellobiose	C06422	0.733396	0.489709	-1.22311	3.43096	4.45704	3.57017	0.00532754	11.4582		T
Ciliatine	C03557	0.757894	-1.29662	0.538729	1.62543	-0.848174	0.737982	0.631273	1.51524
Citric acid	C00158	-1.34366	0.58773	0.755927	0.632569	0.415009	0.0308603	0.632832	1.07844
Creatinine	C00791	-0.230192	-0.933721	1.16391	1.92721	-0.846925	1.51349	0.461019	2.59378
Fructose 6-phosphate	C00085	1.08712	-1.83908	0.751955	1.843	1.45242	1.42019	0.167868	4.71561
Gluconic acid	C00257	-0.745424	-0.0339401	0.779364	-0.0383531	-0.0670269	-0.748593	0.598114	-0.853973
D-Glucose	C00221	0.891223	0.0267607	-0.917983	-1.58231	0.803265	-1.18499	0.509102	-1.96404
Beta-D-Glucose 6-phosphate	C01172	-0.0179628	-0.630095	0.648058	0.516243	1.00346	0.567581	0.157057	2.08728
Dihydroxyacetone phosphate	C00111	0.289314	-0.595251	0.305936	-1.53837	-0.852333	-1.72322	0.026261	-4.11392	N
D-Malic acid	C00497	-1.41128	0.726247	0.685037	0.234069	0.398641	0.69966	0.570097	1.33237
Maltitol	NA		-1.27836	0.912116	-1.05646	-1.51891	-0.806566	0.177938	-3.01569
D-Mannose	C00936	-2.19919	1.34629	0.8529	-2.15197	0.353802	-1.94959	0.413239	-3.74775
D-Ribose	C00121	0.34414	-0.716849	0.37271	-1.58348	-0.21939	-2.37064	0.126853	-4.17351
D-Ribose 5-phosphate	C00117	-0.807111	1.15277	-0.345661	1.62275	-1.1518	1.28331	0.608993	1.75425
D-Ribulose 5-phosphate	C00199	-12.6932	-1.14159	1.14159	1.3446	-12.6932	1.23606	0.376098	2.58066
D-Threitol	C16884	0.0424455	-2.12309	2.08064	0.705418	1.42332	0.687501	0.490395	2.81624
Edetic Acid	C00284	0.432062	-0.846646	0.414584	0.488451	-19.5189	0.687849	0.364482	-18.3426
Phosphoenolpyruvic acid	C00074	-1.91227	1.05847	0.8538	-0.875701	-1.74774	-3.0496	0.174695	-5.67304
Ethanolamine	C00189	-2.59173	1.61118	0.980554	-4.00413	-4.28126	-4.42985	0.0321491	-12.7152	N
Fumaric acid	C00122	0.327849	-0.156751	-0.171098	-3.03325	0.604934	0.967136	0.724503	-1.46118
Glutaric acid	C00489	-1.60174	0.772118	0.829623	0.969319	0.464884	-0.284687	0.685718	1.14952
D-Glyceraldehyde 3-phosphate	C00118	-1.57952	0.939907	0.63961	1.05363	1.3902	0.929024	0.235689	3.37285
Glyceric acid	C00258	-0.555689	-1.27868	1.83437	-0.174207	0.219676	-0.350983	0.920264	-0.305513
Glycerol	C00116	0.124749	1.00235	-1.12709	-3.24052	-1.25778	-2.74411	0.0481765	-7.2424	N
Glycerol 3-phosphate	C00093	0.0981879	-0.372606	0.274418	-1.90319	-1.05259	-1.90668	0.00918519	-4.86245	N
Glycine	C00037	0.423696	-0.110984	-0.312711	-1.41212	0.799156	-1.40462	0.430606	-2.01758
Glycolic acid	C03547	-1.8712	1.10415	0.767048	-0.0280745	-0.788817	0.125135	0.825917	-0.691756
Glycylproline	NA	-0.578461	0.0566782	0.521782	0.450578	1.10005	1.05304	0.0851585	2.60367
Heptadecanoic acid	NA	1.42837	1.42864	-2.85701	1.32206	-0.244126	1.04805	0.662862	2.12599
Hypoxanthine	C00262	-1.39889	-0.0745523	1.47345	0.107755	0.716204	-0.00610873	0.76704	0.817851
Inosine	C00294							1	0
L-Lactic acid	C00186	-0.419943	0.33566	0.0842826	-1.46019	-0.61159	-0.914304	0.0404382	-2.98608	N
L-Alanine	C00041	-0.660239	1.0852	-0.424961	-2.97422	-1.58819	-2.64583	0.0251147	-7.20824	N
L-Aspartic acid	C00049	0.406305	-0.483054	0.0767488	-1.29143	0.61345	-1.23469	0.39992	-1.91266
L-Cysteine	C00097	-0.108658	-0.138093	0.24675	-3.45446	-3.82664	0.571211	0.188724	-6.70989
L-Glutamic acid	C00025	0.13413	-0.381892	0.247762	-1.28034	0.367526	-1.41007	0.269155	-2.32288
L-Glutamine	C00064	1.02974	-2.09122	1.06147	-4.94911	-3.33969	-5.17407	0.0198326	-13.4629	N
L-Isoleucine	C00407	-0.45181	0.0460743	0.405736	-0.783628	0.70124	-1.348	0.509877	-1.43039
L-Leucine	C00123	-0.241529	0.0353376	0.206192	-1.38563	0.670007	-1.70765	0.345531	-2.42327
L-Lysine	C00047	-0.785299	0.430509	0.35479	-0.992912	0.664952	-0.631885	0.642759	-0.959846
L-Methionine	C00073	-0.16466	0.754847	-0.590186	0.812767	2.11633	0.288345	0.186226	3.21744
Methionine sulfoxide	C02989	-0.265572	0.322921	-0.0573489	0.943669	0.444226	0.729522	0.0349359	2.11742		T
Ornithine	C00077	0.0104729	0.23656	-0.247033	-1.32242	1.11463	-0.945345	0.643908	-1.15314
L-Phenylalanine	C00079	0.236816	-0.124594	-0.112222	-1.28662	0.326826	-1.52207	0.235463	-2.48186
L-Proline	C00148	-0.0472566	-0.189288	0.236545	-0.273899	2.46727	-0.551057	0.603131	1.64231
L-Serine	C00065	0.494456	-0.735841	0.241385	-1.07225	0.458478	-1.75537	0.354259	-2.36914
L-Threonine	C00188	0.104265	-0.452339	0.348074	-1.01397	0.338069	-1.76179	0.284798	-2.43769
L-Valine	C00183	-0.0959384	0.0399184	0.05602	-1.69622	0.727521	-1.34739	0.366051	-2.31609
Maltose	C00897	-0.293668	0.306382	-0.0127146	1.5407	2.45246	1.33725	0.009848	5.3304		T
Heptaethylene glycol	NA	-1.90056	-0.23947	2.14003	-2.40213	2.12263	1.01689	0.897818	0.737392
NA	NA	-0.633678	0.208141	0.425537	-0.797428	1.14838	-0.736643	0.86618	-0.38569
Myo-inositol 1-phosphate	C01177	5.0408	-3.78824	-1.25255	3.70538	-3.90803	3.15051	0.797901	2.94786
Myristic acid	C06424	0.822946	0.161364	-0.98431	1.46732	-0.130299	1.30957	0.29503	2.64659
Nicotinic acid	C00253	-12.6738	-1.43573	1.43573	0.743484	3.28472	4.41438	0.208755	21.1164
Pelargonic acid	C01601	-1.31662	0.877239	0.439381	-1.98091	-1.51155	-1.25759	0.0874305	-4.75005
Oleic acid	C00712	3.66354	-0.39415	-3.26939	2.86943	-2.73395	2.71953	0.744791	2.85501
Palmitic acid	C00249	2.89622	-1.1635	-1.73272	2.66583	-1.9601	2.25662	0.659143	2.96235
Hydrogen phosphate	C00009	0.222865	1.28805	-1.51091	-3.20538	-0.421966	-2.27237	0.163872	-5.89972
Phosphoenolpyruvic acid	C00074	-1.62291	2.92814	-1.30523	0.366369	-0.0802001	-0.160778	0.978766	0.125391
Pyrophosphate	C00013	-0.0811259	1.72341	-1.64229	-0.379524	-0.580442	-1.5546	0.464632	-2.51456
Pyrrole-2-carboxylic acid	C05942	-12.6567	0.58794	-0.58794	4.23467	-3.50649	3.46786	0.692413	16.8528
Pyruvic acid	C00022	-1.41861	1.1446	0.274012	-2.11291	-1.56475	-2.24676	0.0647412	-5.92442
scyllo-Inositol	C06153	-1.61922	-0.548166	2.16739	0.588609	2.16031	0.567979	0.424423	3.3169
D-Sedoheptulose 7-phosphate	C05382	0.820022	-0.843387	0.0233648	1.53072	-0.409648	1.41134	0.345751	2.53241
Stearic acid	C01530	3.9932	-1.57424	-2.41897	2.17234	-1.96097	1.81007	0.793382	2.02144
Sucrose	C00089	-0.78707	0.789528	-0.00245773	-0.264554	0.0535517	-0.469809	0.660955	-0.680811
Trehalose	C01083	0.774628	-0.390861	-0.383767	-3.02186	-0.758759	-2.80528	0.0550961	-6.58589
Trehalose 6-phosphate	C00689	-15.6449	1.01581	-1.01581	-1.12813	-15.6449	-0.93284	0.418901	-2.06097
N6,N6,N6-Trimethyl-L-lysine	C03793	-16.1741	0.296601	-0.296601	-0.048528	0.776825	-16.1741	0.548035	0.728297
L-Tyrosine	C00082	-1.64995	0.0839707	1.56598	-0.549444	-0.121725	1.30826	0.854479	0.637091
Uracil	C00106	0.750201	-3.657	2.9068	1.08313	1.22611	-2.06485	0.972363	0.244391
Urea	C00086	-1.29603	1.07384	0.222189	-3.42771	-1.2994	-4.31773	0.0562363	-9.04484
D-Xylitol	C00379	-1.40968	-0.129369	1.53905	1.3866	0.701871	0.825037	0.331354	2.91351
Unknown 001		-0.599764	1.2459	-0.64614	0.647082	1.39898	0.967357	0.202725	3.01342
Unknown 002		-1.27152	1.0822	0.189316	-2.32534	-1.5802	-2.20489	0.0481275	-6.11043	N
Unknown 003		-1.75287	0.975603	0.777271	-0.351922	-1.47268	-0.458251	0.467205	-2.28285
Unknown 004		-0.548761	0.664352	-0.115591	-1.10176	-1.21936	-2.3836	0.0443152	-4.70472	N
Unknown 005		-1.35704	1.13705	0.219989	-0.525857	-1.81415	-1.03034	0.24211	-3.37035
Unknown 006		-0.809986	0.51538	0.294606	-0.407981	-1.16353	-0.661636	0.185586	-2.23315
Unknown 007		-1.95433	0.45367	1.50066	1.0785	0.728542	1.06132	0.405462	2.86836
Unknown 008		-0.386658	1.22555	-0.838892	0.781077	0.52463	-0.140921	0.60069	1.16479
Unknown 009		-1.33204	0.76149	0.570553	0.308149	0.323993	-0.0440896	0.787168	0.588052
Unknown 010		0.484423	-1.22399	0.739571	-2.53797	0.662181	-2.75199	0.28951	-4.62778
Unknown 011		-2.30885	0.85684	1.45201	-2.53784	-2.38347	-3.44837	0.0830277	-8.36967
Unknown 012		-1.72519	0.964453	0.760738	-0.670926	-0.586471	0.256011	0.733406	-1.00139
Unknown 013		-2.36401	0.711141	1.65287	0.646911	-0.71008	0.861383	0.848834	0.798214
Unknown 014		-0.206942	0.197953	0.00898864	0.524168	1.77626	-0.86595	0.569203	1.43448
Unknown 015		-1.89348	2.21363	-0.320148	1.5859	1.9016	1.43392	0.244797	4.92141
Unknown 016		-3.79385	2.37863	1.41522	0.853959	0.784377	1.28946	0.638624	2.92779
Unknown 017		-1.77541	1.24546	0.529959	-1.88125	-0.479103	-1.54495	0.264774	-3.90531
Unknown 018		-2.24896	1.72696	0.521995	-0.270859	-1.49553	0.129834	0.690681	-1.63656
Unknown 019		-1.1626	-0.624954	1.78755	0.324329	-0.64054	0.303117	0.996595	-0.013095
Unknown 020		-15.9872	-1.40275	1.40275	1.2666	1.43502	-15.9872	0.437859	2.70162
Unknown 021		-2.26568	2.77791	-0.512225	0.209654	0.0355458	-0.75554	0.91561	-0.510341
Unknown 022		4.13648	-2.21612	-1.92037	4.33507	-2.04575	3.72098	0.527788	6.01031
Unknown 023		-2.55914	1.47119	1.08795	1.64176	2.71277	1.26201	0.239456	5.61654
Unknown 024		-1.97361	0.0845637	1.88905	1.11984	0.912789	-0.625931	0.725439	1.4067
Unknown 025		-0.566091	1.04438	-0.478286	-0.822766	-0.620296	-0.83753	0.222974	-2.28059
Unknown 026		-0.924036	1.12706	-0.203028	-0.758595	-0.795069	-0.668042	0.28598	-2.22171
Unknown 027		-1.44166	1.42562	0.0160436	1.17137	1.60396	0.464604	0.292581	3.23994
Unknown 028		-1.86459	0.846172	1.01841	-2.51473	-0.413962	-1.44872	0.260166	-4.3774
Unknown 029		-2.58269	1.62791	0.954788	-1.7425	-0.931356	-0.997101	0.41011	-3.67096
Unknown 030		-1.52171	0.632234	0.889473	-0.359318	-0.545351	-0.170689	0.666598	-1.07536
Unknown 031		-3.24088	1.69177	1.54911	-0.770909	-1.50918	0.475174	0.744318	-1.80492
Unknown 032		-1.26643	0.520203	0.746224	-0.682755	-0.762917	-0.519232	0.364374	-1.9649
Unknown 033		-14.4326	-2.14221	2.14221	1.49396	2.32825	0.30911	0.49255	18.5639
Unknown 034		-0.0592042	-0.0269858	0.08619	0.109194	0.129089	0.248007	0.058674	0.48629
Unknown 035		0.694915	-1.84987	1.15495	1.19963	2.19475	0.745715	0.250477	4.14009
Unknown 036		-13.8466	-13.8466	0	1.15781	-2.43246	-13.8466	#DIV/0!	12.572
Unknown 037		-1.43241	0.787227	0.645178	2.22267	1.93026	1.42429	0.0693525	5.57721
Unknown 038		-1.78877	1.4401	0.348666	-2.7103	0.133224	-2.5186	0.267439	-5.09567
Unknown 039		-0.743521	0.944507	-0.200986	-0.658323	0.145008	-0.842695	0.481202	-1.35601
Unknown 040		-2.37332	1.55325	0.820072	-0.861347	0.901803	-0.976573	0.828544	-0.936117
Unknown 041		-1.15032	0.809624	0.340696	-1.13492	0.252205	-0.993607	0.443964	-1.87632
Unknown 042		-2.63921	1.58864	1.05057	-2.04877	-0.741382	-2.01313	0.315524	-4.80328
Unknown 043		-2.41563	1.6789	0.736727	-2.17235	-0.695546	-2.39206	0.263176	-5.25996
Unknown 044		-14.0378	-1.40386	1.40386	2.52317	3.45102	1.34947	0.158843	21.3614
Unknown 045		-0.193236	0.281368	-0.0881321	-0.661087	1.54062	-0.744694	0.95579	0.134838
Unknown 046		0.0119922	1.33201	-1.344	3.41457	-2.52649	2.59577	0.594942	3.48385
Unknown 047		-2.02818	1.98336	0.0448131	-0.734166	-0.855894	-1.70432	0.411116	-3.29438
Unknown 048		-16.5436	0.677335	-0.677335	-1.59779	-2.82134	-16.5436	0.136539	-4.41912
Unknown 049		-0.588632	-1.24832	1.83695	-0.0708556	1.20762	0.394217	0.639832	1.53098
Unknown 050		1.93475	-0.990303	-0.944451	0.306121	1.22331	0.418068	0.555262	1.9475
Unknown 051		-1.04569	0.472471	0.573218	-1.20438	-0.98004	-2.20936	0.0859336	-4.39378
Unknown 052		4.49227	-2.64228	-1.84998	2.84334	-2.59543	1.26783	0.864444	1.51574
Unknown 053		0.547171	-1.42705	0.879877	0.209294	-0.926983	-2.74668	0.361635	-3.46437
Unknown 054		0.805382	-2.11174	1.30636	1.69003	1.26981	1.35333	0.251492	4.31317
Unknown 055		1.18846	-1.73774	0.549287	1.94433	1.55376	1.52152	0.136077	5.01961
Unknown 056		3.23442	-2.69941	-0.535006	3.7995	-1.46019	3.62658	0.461792	5.9659
Unknown 057		#DIV/0!	#DIV/0!	#DIV/0!	#DIV/0!	#DIV/0!	#DIV/0!	#DIV/0!	#DIV/0!
Unknown 058		-13.4831	-1.48167	1.48167	-0.591339	0.697379	-13.4831	0.976803	0.10604
Unknown 059		5.44681	-4.51732	-0.929486	4.07784	-3.09771	3.50702	0.707725	4.48716
Unknown 060		1.65152	0.815505	-2.46703	0.896839	-0.972662	0.439113	0.934153	0.363291
Unknown 061		-1.77079	1.74611	0.0246787	-0.468057	-1.98204	-0.570553	0.42202	-3.02065
Unknown 062		4.00429	-1.64787	-2.35642	2.73643	-2.10483	2.66828	0.690983	3.29988
Unknown 063		2.35206	0.686193	-3.03826	0.421936	-19.4556	0.829628	0.781424	-18.204
Unknown 064		-4.55176	3.37619	1.17557	1.28263	-12.3902	0.223983	0.822324	-10.8836
Unknown 065		0.214233	-0.938603	0.72437	-2.83028	-1.08738	-3.77411	0.0507032	-7.69177
Unknown 066		-0.967712	4.82895	-3.86124	1.76346	-1.26236	1.53219	0.816394	2.03329
Unknown 067		-1.40809	1.77314	-0.365053	2.93707	4.74949	1.19047	0.10036	8.87703
Unknown 068		1.07316	-0.274704	-0.798457	3.77072	4.7968	3.90993	0.00295063	12.4775		T
Unknown 069		0.545106	-0.479145	-0.0659611	0.504828	1.05305	0.757094	0.0839157	2.31497
Unknown 070		0.077818	-0.475595	0.397777	-4.10268	-0.955417	-2.12478	0.0659357	-7.18287
Unknown 071		-2.87319	0.323619	2.54958	1.84504	0.522197	-0.0135778	0.662578	2.35366
Unknown 072		-1.23916	0.189387	1.04978	1.64953	1.80541	1.34939	0.0783161	4.80433
Unknown 073		1.70396	0.233204	-1.93716	1.52234	-1.01633	0.27649	0.849249	0.782501
Unknown 074		4.83245	-2.39904	-2.43341	5.15461	-15.7537	5.41337	0.189007	-5.18568
Unknown 075		3.73676	-2.27329	-1.46347	4.92843	-16.7798	6.15556	0.110907	-5.69581
Unknown 076		6.38377	-3.71234	-2.67143	6.6132	-16.6141	6.56321	0.209678	-3.43768
Unknown 077		7.47033	-4.8034	-2.66693	6.11721	0.349577	6.09783	0.379631	12.5646
